# Supplementary material for: A Genome-Wide Scan Divulges Key Loci Involved in Resistance to Aphids (Aphis craccivora) in Cowpea (Vigna unguiculata)
Source: Genes (Basel). 2022 Nov 1;13(11):2002. doi: 10.3390/genes13112002 (PMC9690070; doi:10.3390/genes13112002)
Supplement: Supplementary file 1 [file genes-13-02002-s001.zip]

Archive with 5 entries (5 files):
- Figure S1.tif
- Figure S2.tif
- Figure S3.tif
- Table S1.txt
- Table S2.xlsx
