# Supplementary material for: A Genome-Wide Scan Divulges Key Loci Involved in Resistance to Aphids (Aphis craccivora) in Cowpea (Vigna unguiculata)
Source: Genes (Basel). 2022 Nov 1;13(11):2002. doi: 10.3390/genes13112002 (PMC9690070; doi:10.3390/genes13112002)
Supplement: Supplementary file 1 [file genes-13-02002-s001.zip › Table S2.xlsx]

## Sheet: Table S1
FarmCPU statistics: Expeerimant I									FarmCPU statistics: Expeerimant II									FarmCPU statistics: Expeerimant III									FarmCPU statistics: Combined experiements
SNP	CHROM	POS	REF	ALT	Effect	SE	P-value		SNP	CHROM	POS	REF	ALT	Effect	SE	P-value		SNP	CHROM	POS	REF	ALT	Effect	SE	P-value		SNP	CHROM	POS	REF	ALT	Effect	SE	P
2_37329	1	74363	A	G	-0.0548262	0.0358608	0.1272		2_37329	1	74363	A	G	-0.0484242	0.0841124	0.565229		2_37329	1	74363	A	G	-0.0331957	0.0797148	0.677382		2_37329	1	74363	A	G	-0.0281644	0.0394606	0.476
2_24641	1	78762	C	T	0.0328277	0.0313839	0.296278		2_24641	1	78762	C	T	0.0426044	0.072195	0.555532		2_24641	1	78762	C	T	0.0260691	0.0684253	0.703474		2_24641	1	78762	C	T	0.0400597	0.0343655	0.245
2_34948	1	84686	G	A	-0.0601378	0.0363078	0.0985481		2_34948	1	84686	G	A	-0.0471699	0.085237	0.580389		2_34948	1	84686	G	A	-0.0208641	0.0807911	0.796387		2_34948	1	84686	G	A	-0.0230581	0.0403435	0.568
2_36524	1	86949	C	A	-0.0443014	0.0532471	0.405977		2_36524	1	86949	C	A	-0.0258858	0.122714	0.833069		2_36524	1	86949	C	A	-0.00863205	0.116275	0.940869		2_36524	1	86949	C	A	0.00480916	0.0601027	0.936
2_49308	1	98555	G	A	-0.0601378	0.0363078	0.0985481		2_49308	1	98555	G	A	-0.0471699	0.085237	0.580389		2_49308	1	98555	G	A	-0.0208641	0.0807911	0.796387		2_49308	1	98555	G	A	-0.0230581	0.0403435	0.568
2_37858	1	126183	G	A	-0.0601378	0.0363078	0.0985481		2_37858	1	126183	G	A	-0.0471699	0.085237	0.580389		2_37858	1	126183	G	A	-0.0208641	0.0807911	0.796387		2_37858	1	126183	G	A	-0.0230581	0.0403435	0.568
2_35892	1	128785	G	T	-0.052291	0.0498527	0.294941		2_35892	1	128785	G	T	-0.0646561	0.114473	0.572605		2_35892	1	128785	G	T	-0.0611393	0.10846	0.573363		2_35892	1	128785	G	T	0.00866688	0.0555262	0.876
2_26334	1	143044	A	C	-0.00728404	0.0256629	0.776704		2_26334	1	143044	A	C	0.000606038	0.0598064	0.991921		2_26334	1	143044	A	C	0.00163349	0.0566651	0.977021		2_26334	1	143044	A	C	0.0116381	0.0277561	0.675
2_35739	1	155369	G	A	-0.05819	0.0361163	0.108039		2_35739	1	155369	G	A	-0.0575433	0.0847719	0.497769		2_35739	1	155369	G	A	-0.0326693	0.0803575	0.684618		2_35739	1	155369	G	A	-0.0298049	0.0399048	0.456
2_37150	1	155652	T	C	-0.0527291	0.040506	0.193852		2_37150	1	155652	T	C	-0.0230744	0.0947442	0.807744		2_37150	1	155652	T	C	-0.0288527	0.0897615	0.748095		2_37150	1	155652	T	C	-0.0274052	0.0443131	0.537
2_35740	1	157214	C	T	-0.0601378	0.0363078	0.0985481		2_35740	1	157214	C	T	-0.0471699	0.085237	0.580389		2_35740	1	157214	C	T	-0.0208641	0.0807911	0.796387		2_35740	1	157214	C	T	-0.0230581	0.0403435	0.568
2_35055	1	162717	C	T	-0.0570218	0.037588	0.130162		2_35055	1	162717	C	T	-0.0163078	0.0877538	0.852695		2_35055	1	162717	C	T	0.00824984	0.083148	0.921028		2_35055	1	162717	C	T	-0.0183876	0.0418326	0.661
2_37418	1	188991	G	T	-0.0562336	0.0375539	0.135185		2_37418	1	188991	G	T	-0.0215108	0.0884166	0.807942		2_37418	1	188991	G	T	0.00408339	0.0837803	0.961158		2_37418	1	188991	G	T	-0.0351413	0.0418886	0.402
2_48748	1	189969	C	T	-0.0443014	0.0532471	0.405977		2_48748	1	189969	C	T	-0.0258858	0.122714	0.833069		2_48748	1	189969	C	T	-0.00863205	0.116275	0.940869		2_48748	1	189969	C	T	0.00480916	0.0601027	0.936
2_50012	1	196748	G	A	-0.0443014	0.0532471	0.405977		2_50012	1	196748	G	A	-0.0258858	0.122714	0.833069		2_50012	1	196748	G	A	-0.00863205	0.116275	0.940869		2_50012	1	196748	G	A	0.00480916	0.0601027	0.936
2_43849	1	205350	A	G	-0.0302377	0.0512097	0.555256		2_43849	1	205350	A	G	-0.0081337	0.120471	0.946214		2_43849	1	205350	A	G	-0.0104619	0.114143	0.92703		2_43849	1	205350	A	G	-0.00826104	0.0569394	0.885
2_45815	1	210070	C	T	0.016038	0.031821	0.614572		2_45815	1	210070	C	T	0.0290193	0.0731376	0.691805		2_45815	1	210070	C	T	0.0128457	0.0693099	0.853085		2_45815	1	210070	C	T	0.0406507	0.034499	0.239
2_19235	1	224200	T	C	-0.0102162	0.0258852	0.693323		2_19235	1	224200	T	C	0.00745905	0.0603224	0.90167		2_19235	1	224200	T	C	0.0097622	0.0571527	0.864485		2_19235	1	224200	T	C	0.0118913	0.0279122	0.67
2_36126	1	230054	C	T	-0.0574751	0.0353552	0.104922		2_36126	1	230054	C	T	-0.0307398	0.0835154	0.713069		2_36126	1	230054	C	T	-0.00311855	0.0791459	0.968595		2_36126	1	230054	C	T	-0.0205778	0.0391092	0.599
2_36165	1	231865	A	C	-0.0524515	0.0349268	0.13406		2_36165	1	231865	A	C	-0.0323139	0.0824034	0.695221		2_36165	1	231865	A	C	-0.0153881	0.0780897	0.843912		2_36165	1	231865	A	C	-0.0254891	0.0383046	0.506
2_34231	1	270263	T	A	-0.0306322	0.0264142	0.246964		2_34231	1	270263	T	A	0.0386749	0.0617561	0.531609		2_34231	1	270263	T	A	0.0510487	0.0584777	0.383359		2_34231	1	270263	T	A	0.0322351	0.0281943	0.254
2_29021	1	270648	T	C	2.5e-06	0.0292259	0.999932		2_29021	1	270648	T	C	0.0433023	0.0668434	0.517581		2_29021	1	270648	T	C	0.0430201	0.0633283	0.497442		2_29021	1	270648	T	C	0.0469864	0.0306771	0.127
2_28393	1	276025	G	A	-0.00165684	0.0293043	0.954945		2_28393	1	276025	G	A	0.0383065	0.0670169	0.568009		2_28393	1	276025	G	A	0.0438948	0.0634815	0.489794		2_28393	1	276025	G	A	0.0466321	0.0307582	0.13
2_28392	1	280357	A	G	-0.0327968	0.0265047	0.216767		2_28392	1	280357	A	G	0.0393442	0.0619607	0.525904		2_28392	1	280357	A	G	0.0461779	0.0586859	0.43196		2_28392	1	280357	A	G	0.0342749	0.0282862	0.226
2_25695	1	315029	T	C	-0.0279581	0.0262424	0.287437		2_25695	1	315029	T	C	0.0447216	0.0612789	0.46606		2_25695	1	315029	T	C	0.0488316	0.058044	0.400834		2_25695	1	315029	T	C	0.0285343	0.0280679	0.31
2_32941	1	339578	T	A	0.0174725	0.0315828	0.58046		2_32941	1	339578	T	A	0.0789486	0.0723213	0.275838		2_32941	1	339578	T	A	0.0707394	0.0685366	0.302808		2_32941	1	339578	T	A	0.0573695	0.0336604	0.0892
2_45250	1	346817	C	T	-0.00880812	0.0316979	0.78127		2_45250	1	346817	C	T	0.0721962	0.0728286	0.322301		2_45250	1	346817	C	T	0.0484338	0.0690577	0.483607		2_45250	1	346817	C	T	0.0527407	0.0340612	0.122
2_28734	1	356475	A	G	-0.0505419	0.0266269	0.0584967		2_28734	1	356475	A	G	0.0375597	0.0624831	0.5482		2_28734	1	356475	A	G	0.0320329	0.0592078	0.588877		2_28734	1	356475	A	G	0.0310951	0.0286704	0.279
2_35529	1	360661	T	C	-0.0862535	0.0364996	0.0186656		2_35529	1	360661	T	C	-0.0394116	0.0877262	0.653559		2_35529	1	360661	T	C	-0.00585095	0.0831448	0.943944		2_35529	1	360661	T	C	-0.012704	0.0396745	0.749
2_27984	1	385444	G	T	0.00559679	0.0349769	0.872962		2_27984	1	385444	G	T	0.0974412	0.0806983	0.228166		2_27984	1	385444	G	T	0.0637314	0.0765535	0.405761		2_27984	1	385444	G	T	0.00760946	0.0377796	0.84
2_35267	1	387093	C	T	-0.0814579	0.0373764	0.0299668		2_35267	1	387093	C	T	-0.0466373	0.089341	0.602031		2_35267	1	387093	C	T	-0.0370696	0.0846594	0.661786		2_35267	1	387093	C	T	-0.00493289	0.0405413	0.903
2_10499	1	416168	C	T	0.0105274	0.0341401	0.757992		2_10499	1	416168	C	T	0.116456	0.0791022	0.141972		2_10499	1	416168	C	T	0.0933698	0.0750215	0.214226		2_10499	1	416168	C	T	-0.0250021	0.0368324	0.498
2_35659	1	435177	C	T	-0.0975452	0.0399925	0.0152193		2_35659	1	435177	C	T	-0.104188	0.0972777	0.284985		2_35659	1	435177	C	T	-0.0958081	0.0921781	0.299436		2_35659	1	435177	C	T	0.000557559	0.044141	0.99
2_55126	1	457467	A	G	-0.0209838	0.0288046	0.466802		2_55126	1	457467	A	G	0.0437473	0.0672898	0.516086		2_55126	1	457467	A	G	0.0215399	0.0637871	0.735829		2_55126	1	457467	A	G	-0.0175448	0.0321867	0.586
2_16623	1	528696	T	C	-0.0209838	0.0288046	0.466802		2_16623	1	528696	T	C	0.0437473	0.0672898	0.516086		2_16623	1	528696	T	C	0.0215399	0.0637871	0.735829		2_16623	1	528696	T	C	-0.0175448	0.0321867	0.586
2_16624	1	529778	C	T	-0.0209838	0.0288046	0.466802		2_16624	1	529778	C	T	0.0437473	0.0672898	0.516086		2_16624	1	529778	C	T	0.0215399	0.0637871	0.735829		2_16624	1	529778	C	T	-0.0175448	0.0321867	0.586
2_19545	1	532675	C	T	-0.018625	0.0321166	0.56234		2_19545	1	532675	C	T	0.073408	0.0757492	0.333252		2_19545	1	532675	C	T	0.0321547	0.0718557	0.654832		2_19545	1	532675	C	T	-0.0347593	0.0367729	0.345
2_34702	1	533987	A	T	-0.0501798	0.0356954	0.160674		2_34702	1	533987	A	T	-0.0644602	0.0838175	0.442445		2_34702	1	533987	A	T	-0.0294087	0.0794731	0.7116		2_34702	1	533987	A	T	0.0034784	0.0421941	0.934
2_34703	1	534402	G	C	-0.0135396	0.0319902	0.672377		2_34703	1	534402	G	C	0.0788032	0.0751943	0.295455		2_34703	1	534402	G	C	0.0382561	0.0713375	0.592156		2_34703	1	534402	G	C	-0.0265241	0.0366226	0.469
2_31763	1	535886	T	C	0.0467266	0.0378912	0.218335		2_31763	1	535886	T	C	0.0996498	0.0876673	0.256546		2_31763	1	535886	T	C	0.0482411	0.0831901	0.562409		2_31763	1	535886	T	C	-0.0140629	0.0449994	0.755
2_52089	1	582850	A	G	0.0467266	0.0378912	0.218335		2_52089	1	582850	A	G	0.0996498	0.0876673	0.256546		2_52089	1	582850	A	G	0.0482411	0.0831901	0.562409		2_52089	1	582850	A	G	-0.0140629	0.0449994	0.755
2_10342	1	585519	T	C	0.0467266	0.0378912	0.218335		2_10342	1	585519	T	C	0.0996498	0.0876673	0.256546		2_10342	1	585519	T	C	0.0482411	0.0831901	0.562409		2_10342	1	585519	T	C	-0.0140629	0.0449994	0.755
2_10341	1	587276	A	C	0.0467266	0.0378912	0.218335		2_10341	1	587276	A	C	0.0996498	0.0876673	0.256546		2_10341	1	587276	A	C	0.0482411	0.0831901	0.562409		2_10341	1	587276	A	C	-0.0140629	0.0449994	0.755
2_53971	1	600333	A	G	0.0142519	0.0324789	0.661073		2_53971	1	600333	A	G	0.0505073	0.0767454	0.510951		2_53971	1	600333	A	G	0.00406626	0.0727647	0.955471		2_53971	1	600333	A	G	-0.0453097	0.0362513	0.212
2_33997	1	633858	A	T	0.0906603	0.0391877	0.021273		2_33997	1	633858	A	T	0.0772277	0.0920337	0.402044		2_33997	1	633858	A	T	0.0158632	0.0872938	0.855919		2_33997	1	633858	A	T	-0.03549	0.0456713	0.438
2_29974	1	638910	G	A	0.088949	0.0395684	0.0251974		2_29974	1	638910	G	A	0.0772277	0.0920337	0.402044		2_29974	1	638910	G	A	0.0158632	0.0872938	0.855919		2_29974	1	638910	G	A	-0.0272619	0.0467167	0.56
2_29788	1	640804	C	T	0.0572087	0.0378488	0.131559		2_29788	1	640804	C	T	0.0652812	0.088178	0.459656		2_29788	1	640804	C	T	0.0103853	0.083618	0.901238		2_29788	1	640804	C	T	-0.0367477	0.0441703	0.406
2_23877	1	645231	T	G	0.0213214	0.0364009	0.558428		2_23877	1	645231	T	G	0.0872819	0.0844504	0.30216		2_23877	1	645231	T	G	0.0409031	0.0801185	0.610041		2_23877	1	645231	T	G	-0.023735	0.0422873	0.575
2_06814	1	649381	C	A	0.088949	0.0395684	0.0251974		2_06814	1	649381	C	A	0.0772277	0.0920337	0.402044		2_06814	1	649381	C	A	0.0158632	0.0872938	0.855919		2_06814	1	649381	C	A	-0.0272619	0.0467167	0.56
2_27247	1	649902	G	A	0.088949	0.0395684	0.0251974		2_27247	1	649902	G	A	0.0772277	0.0920337	0.402044		2_27247	1	649902	G	A	0.0158632	0.0872938	0.855919		2_27247	1	649902	G	A	-0.0272619	0.0467167	0.56
2_47829	1	651508	A	G	0.0213214	0.0364009	0.558428		2_47829	1	651508	A	G	0.0872819	0.0844504	0.30216		2_47829	1	651508	A	G	0.0409031	0.0801185	0.610041		2_47829	1	651508	A	G	-0.023735	0.0422873	0.575
2_18842	1	660293	G	A	0.00683583	0.0325848	0.833956		2_18842	1	660293	G	A	0.10695	0.0768244	0.164875		2_18842	1	660293	G	A	0.0635589	0.0729267	0.384129		2_18842	1	660293	G	A	-0.0220754	0.0372917	0.554
2_12556	1	674116	A	G	0.0626705	0.0337417	0.0640971		2_12556	1	674116	A	G	-0.0397876	0.0814252	0.625441		2_12556	1	674116	A	G	-0.00364797	0.0771778	0.962331		2_12556	1	674116	A	G	0.0395697	0.03623	0.276
2_12557	1	674829	T	C	0.0467266	0.0378912	0.218335		2_12557	1	674829	T	C	0.0996498	0.0876673	0.256546		2_12557	1	674829	T	C	0.0482411	0.0831901	0.562409		2_12557	1	674829	T	C	-0.0140629	0.0449994	0.755
2_46478	1	682429	C	T	-0.0124117	0.0321069	0.699307		2_46478	1	682429	C	T	0.0993991	0.0756054	0.189576		2_46478	1	682429	C	T	0.0584399	0.0717566	0.416029		2_46478	1	682429	C	T	-0.0235666	0.0364975	0.519
2_15687	1	686295	C	A	-0.0124117	0.0321069	0.699307		2_15687	1	686295	C	A	0.0993991	0.0756054	0.189576		2_15687	1	686295	C	A	0.0584399	0.0717566	0.416029		2_15687	1	686295	C	A	-0.0235666	0.0364975	0.519
2_15686	1	687005	G	A	0.088949	0.0395684	0.0251974		2_15686	1	687005	G	A	0.0772277	0.0920337	0.402044		2_15686	1	687005	G	A	0.0158632	0.0872938	0.855919		2_15686	1	687005	G	A	-0.0272619	0.0467167	0.56
2_26938	1	698250	C	T	0.0921909	0.0397959	0.0211011		2_26938	1	698250	C	T	0.0967177	0.0925798	0.296975		2_26938	1	698250	C	T	0.0229562	0.0878613	0.794052		2_26938	1	698250	C	T	-0.0319996	0.0473734	0.5
2_26939	1	703322	A	G	0.088949	0.0395684	0.0251974		2_26939	1	703322	A	G	0.0772277	0.0920337	0.402044		2_26939	1	703322	A	G	0.0158632	0.0872938	0.855919		2_26939	1	703322	A	G	-0.0272619	0.0467167	0.56
2_07404	1	726992	G	A	0.000373399	0.0316359	0.990589		2_07404	1	726992	G	A	0.0698797	0.0747202	0.350401		2_07404	1	726992	G	A	0.0355617	0.0708664	0.616154		2_07404	1	726992	G	A	-0.0193802	0.0356645	0.587
2_05939	1	743397	C	A	-0.00461852	0.0375177	0.902096		2_05939	1	743397	C	A	0.0626972	0.0867632	0.470454		2_05939	1	743397	C	A	0.00639419	0.0822742	0.938102		2_05939	1	743397	C	A	-0.0308658	0.0445871	0.489
2_28672	1	747204	C	T	0.0280505	0.0382149	0.463428		2_28672	1	747204	C	T	0.0863433	0.0891703	0.333649		2_28672	1	747204	C	T	0.0223119	0.0846046	0.79217		2_28672	1	747204	C	T	-0.0309965	0.0449858	0.491
1_0054	1	747908	A	G	0.0154396	0.039136	0.693443		1_0054	1	747908	A	G	0.0800273	0.0907496	0.37854		1_0054	1	747908	A	G	0.0135603	0.0860871	0.874938		1_0054	1	747908	A	G	-0.0273942	0.0474089	0.564
2_10941	1	747908	T	C	0.0154396	0.039136	0.693443		2_10941	1	747908	T	C	0.0800273	0.0907496	0.37854		2_10941	1	747908	T	C	0.0135603	0.0860871	0.874938		2_10941	1	747908	T	C	-0.0273942	0.0474089	0.564
2_53453	1	756741	T	G	-0.00158131	0.0372787	0.966189		2_53453	1	756741	T	G	0.0626972	0.0867632	0.470454		2_53453	1	756741	T	G	0.00639419	0.0822742	0.938102		2_53453	1	756741	T	G	-0.0382417	0.0436677	0.382
2_03904	1	759342	A	G	-0.00158131	0.0372787	0.966189		2_03904	1	759342	A	G	0.0626972	0.0867632	0.470454		2_03904	1	759342	A	G	0.00639419	0.0822742	0.938102		2_03904	1	759342	A	G	-0.0382417	0.0436677	0.382
2_03903	1	760013	C	T	-0.00158131	0.0372787	0.966189		2_03903	1	760013	C	T	0.0626972	0.0867632	0.470454		2_03903	1	760013	C	T	0.00639419	0.0822742	0.938102		2_03903	1	760013	C	T	-0.0382417	0.0436677	0.382
2_19281	1	776267	C	T	0.0899966	0.0393802	0.0228896		2_19281	1	776267	C	T	0.0858801	0.0915428	0.3489		2_19281	1	776267	C	T	0.0268826	0.0868439	0.75711		2_19281	1	776267	C	T	-0.0190281	0.0464589	0.682
2_39475	1	791795	T	C	-0.015189	0.0362706	0.675642		2_39475	1	791795	T	C	-0.0122178	0.0852595	0.886145		2_39475	1	791795	T	C	-0.0292833	0.0807669	0.717175		2_39475	1	791795	T	C	-0.0302218	0.0390342	0.439
2_19306	1	795098	G	T	0.0368991	0.0346426	0.287547		2_19306	1	795098	G	T	-0.00756443	0.0809404	0.925601		2_19306	1	795098	G	T	-0.0161939	0.0766847	0.832889		2_19306	1	795098	G	T	-0.0130768	0.0378963	0.73
2_19305	1	795395	G	A	-0.015189	0.0362706	0.675642		2_19305	1	795395	G	A	-0.0122178	0.0852595	0.886145		2_19305	1	795395	G	A	-0.0292833	0.0807669	0.717175		2_19305	1	795395	G	A	-0.0302218	0.0390342	0.439
2_54157	1	840388	A	G	0.0563939	0.0339421	0.0975108		2_54157	1	840388	A	G	-0.0407577	0.0818826	0.619007		2_54157	1	840388	A	G	-0.0132087	0.0776091	0.864967		2_54157	1	840388	A	G	0.0339031	0.0365732	0.355
1_0206	1	843319	A	G	-0.138878	0.0554782	0.0127584		1_0206	1	843319	A	G	-0.0091088	0.131586	0.944857		1_0206	1	843319	A	G	-0.0269492	0.124666	0.828996		1_0206	1	843319	A	G	-0.0250891	0.0636393	0.694
2_15094	1	843962	C	T	0.0154396	0.039136	0.693443		2_15094	1	843962	C	T	0.0800273	0.0907496	0.37854		2_15094	1	843962	C	T	0.0135603	0.0860871	0.874938		2_15094	1	843962	C	T	-0.0273942	0.0474089	0.564
2_15095	1	845015	A	G	-0.0154827	0.036817	0.674355		2_15095	1	845015	A	G	-0.0330423	0.0866874	0.70334		2_15095	1	845015	A	G	-0.0401755	0.0821218	0.625032		2_15095	1	845015	A	G	-0.0470725	0.0393221	0.232
2_55330	1	853075	G	A	-0.0252165	0.0342266	0.461765		2_55330	1	853075	G	A	-0.0925572	0.0806266	0.251862		2_55330	1	853075	G	A	-0.0446345	0.0765116	0.560068		2_55330	1	853075	G	A	-0.0290816	0.0404047	0.472
2_38890	1	864854	G	A	-0.018545	0.0369687	0.616235		2_38890	1	864854	G	A	-0.0330423	0.0866874	0.70334		2_38890	1	864854	G	A	-0.0401755	0.0821218	0.625032		2_38890	1	864854	G	A	-0.0406916	0.0396447	0.305
2_38891	1	868994	T	C	-0.0154827	0.036817	0.674355		2_38891	1	868994	T	C	-0.0330423	0.0866874	0.70334		2_38891	1	868994	T	C	-0.0401755	0.0821218	0.625032		2_38891	1	868994	T	C	-0.0470725	0.0393221	0.232
2_01875	1	870062	A	G	0.0554126	0.0337929	0.101949		2_01875	1	870062	A	G	-0.0486386	0.0813788	0.550487		2_01875	1	870062	A	G	-0.0187647	0.0771414	0.807971		2_01875	1	870062	A	G	0.0288189	0.0364439	0.43
2_01874	1	870479	T	C	-0.0154827	0.036817	0.674355		2_01874	1	870479	T	C	-0.0330423	0.0866874	0.70334		2_01874	1	870479	T	C	-0.0401755	0.0821218	0.625032		2_01874	1	870479	T	C	-0.0470725	0.0393221	0.232
2_51227	1	872294	T	C	-0.0154827	0.036817	0.674355		2_51227	1	872294	T	C	-0.0330423	0.0866874	0.70334		2_51227	1	872294	T	C	-0.0401755	0.0821218	0.625032		2_51227	1	872294	T	C	-0.0470725	0.0393221	0.232
2_37830	1	874333	T	A	-0.0154827	0.036817	0.674355		2_37830	1	874333	T	A	-0.0330423	0.0866874	0.70334		2_37830	1	874333	T	A	-0.0401755	0.0821218	0.625032		2_37830	1	874333	T	A	-0.0470725	0.0393221	0.232
2_55536	1	876448	G	A	-0.0179396	0.0367185	0.62545		2_55536	1	876448	G	A	-0.0458923	0.0864777	0.596017		2_55536	1	876448	G	A	-0.0508493	0.0819219	0.535248		2_55536	1	876448	G	A	-0.05188	0.0391239	0.186
2_44196	1	878890	T	C	0.0629282	0.0338059	0.0635157		2_44196	1	878890	T	C	0.0575121	0.0790057	0.467193		2_44196	1	878890	T	C	0.0368757	0.0748906	0.622788		2_44196	1	878890	T	C	-0.00721771	0.0368362	0.845
2_23727	1	885161	G	A	-0.0389923	0.03048	0.201645		2_23727	1	885161	G	A	-0.05049	0.0716472	0.481523		2_23727	1	885161	G	A	-0.0225312	0.0679261	0.740338		2_23727	1	885161	G	A	-0.0275452	0.0348009	0.429
2_23726	1	885456	T	C	-0.0389923	0.03048	0.201645		2_23726	1	885456	T	C	-0.05049	0.0716472	0.481523		2_23726	1	885456	T	C	-0.0225312	0.0679261	0.740338		2_23726	1	885456	T	C	-0.0275452	0.0348009	0.429
2_15984	1	890439	A	C	0.0862864	0.0395569	0.0298225		2_15984	1	890439	A	C	0.0858801	0.0915428	0.3489		2_15984	1	890439	A	C	0.0268826	0.0868439	0.75711		2_15984	1	890439	A	C	-0.0131022	0.0467867	0.78
2_15985	1	890841	A	C	0.0862864	0.0395569	0.0298225		2_15985	1	890841	A	C	0.0858801	0.0915428	0.3489		2_15985	1	890841	A	C	0.0268826	0.0868439	0.75711		2_15985	1	890841	A	C	-0.0131022	0.0467867	0.78
2_30157	1	902056	G	T	-0.00999886	0.0360646	0.781752		2_30157	1	902056	G	T	-0.0145188	0.0847232	0.864046		2_30157	1	902056	G	T	-0.0235608	0.0802659	0.76931		2_30157	1	902056	G	T	-0.0502571	0.0384905	0.193
2_30156	1	903283	T	C	-0.00999886	0.0360646	0.781752		2_30156	1	903283	T	C	-0.0145188	0.0847232	0.864046		2_30156	1	903283	T	C	-0.0235608	0.0802659	0.76931		2_30156	1	903283	T	C	-0.0502571	0.0384905	0.193
2_15789	1	903717	C	T	-0.00999886	0.0360646	0.781752		2_15789	1	903717	C	T	-0.0145188	0.0847232	0.864046		2_15789	1	903717	C	T	-0.0235608	0.0802659	0.76931		2_15789	1	903717	C	T	-0.0502571	0.0384905	0.193
2_15788	1	904136	A	G	-0.00999886	0.0360646	0.781752		2_15788	1	904136	A	G	-0.0145188	0.0847232	0.864046		2_15788	1	904136	A	G	-0.0235608	0.0802659	0.76931		2_15788	1	904136	A	G	-0.0502571	0.0384905	0.193
2_19475	1	929401	T	C	0.0862864	0.0395569	0.0298225		2_19475	1	929401	T	C	0.0858801	0.0915428	0.3489		2_19475	1	929401	T	C	0.0268826	0.0868439	0.75711		2_19475	1	929401	T	C	-0.0131022	0.0467867	0.78
2_30940	1	930042	T	C	0.0862864	0.0395569	0.0298225		2_30940	1	930042	T	C	0.0858801	0.0915428	0.3489		2_30940	1	930042	T	C	0.0268826	0.0868439	0.75711		2_30940	1	930042	T	C	-0.0131022	0.0467867	0.78
2_21767	1	931457	C	T	0.0170805	0.0367631	0.642499		2_21767	1	931457	C	T	0.00366077	0.0865152	0.966276		2_21767	1	931457	C	T	-0.00997287	0.0819693	0.903242		2_21767	1	931457	C	T	-0.0448794	0.0392373	0.254
2_21766	1	931947	C	T	0.0202523	0.0344943	0.557501		2_21766	1	931947	C	T	-0.00641549	0.0820877	0.937756		2_21766	1	931947	C	T	0.0233137	0.0777657	0.764534		2_21766	1	931947	C	T	0.0558695	0.0366507	0.128
2_11058	1	935850	G	T	-0.0414906	0.0306561	0.176791		2_11058	1	935850	G	T	-0.05049	0.0716472	0.481523		2_11058	1	935850	G	T	-0.0225312	0.0679261	0.740338		2_11058	1	935850	G	T	-0.0221676	0.0348823	0.526
2_11059	1	936527	C	A	0.0903135	0.0397532	0.0237001		2_11059	1	936527	C	A	0.0691724	0.0921199	0.453283		2_11059	1	936527	C	A	0.0124683	0.0873577	0.886598		2_11059	1	936527	C	A	-0.0257722	0.0472921	0.586
2_20999	1	942073	T	G	0.00808439	0.0368898	0.826661		2_20999	1	942073	T	G	0.00352954	0.0868663	0.967615		2_20999	1	942073	T	G	0.00802642	0.0823027	0.922374		2_20999	1	942073	T	G	-0.03498	0.0396573	0.378
2_20998	1	942705	C	A	-0.00982134	0.0346894	0.77725		2_20998	1	942705	C	A	-0.0729225	0.0811255	0.369409		2_20998	1	942705	C	A	-0.0124007	0.0769611	0.872096		2_20998	1	942705	C	A	-0.0139591	0.0403743	0.73
2_50940	1	952075	A	G	0.0228176	0.0349486	0.514254		2_50940	1	952075	A	G	-0.00773421	0.0834353	0.926204		2_50940	1	952075	A	G	0.00306223	0.0790538	0.969126		2_50940	1	952075	A	G	0.0490099	0.0373009	0.19
2_44927	1	960309	A	C	0.0306668	0.0327237	0.349329		2_44927	1	960309	A	C	-0.0141461	0.0778412	0.855913		2_44927	1	960309	A	C	0.0148432	0.0737518	0.840628		2_44927	1	960309	A	C	-0.033525	0.0353118	0.343
1_0364	1	967616	G	A	-0.0565051	0.0294594	0.0559132		1_0364	1	967616	G	A	-0.0483343	0.0693456	0.48632		1_0364	1	967616	G	A	-0.0171845	0.0657474	0.793979		1_0364	1	967616	G	A	-0.0187398	0.0333773	0.575
2_18717	1	967616	C	T	-0.05475	0.02944	0.0637624		2_18717	1	967616	C	T	-0.0398263	0.0692359	0.565554		2_18717	1	967616	C	T	-0.0101655	0.0656317	0.877011		2_18717	1	967616	C	T	-0.0149637	0.033404	0.654
2_30746	1	967900	A	C	-0.03357	0.0337555	0.320662		2_30746	1	967900	A	C	-0.0626995	0.0788742	0.42726		2_30746	1	967900	A	C	-0.00428809	0.0748069	0.954325		2_30746	1	967900	A	C	-0.00605554	0.0393934	0.878
2_51363	1	975368	A	G	0.0880146	0.0391707	0.0252641		2_51363	1	975368	A	G	0.0858801	0.0915428	0.3489		2_51363	1	975368	A	G	0.0268826	0.0868439	0.75711		2_51363	1	975368	A	G	-0.0220224	0.0458044	0.631
2_19327	1	991646	G	A	0.000340183	0.032541	0.991665		2_19327	1	991646	G	A	-0.000672876	0.077582	0.993086		2_19327	1	991646	G	A	0.0223289	0.0734962	0.761476		2_19327	1	991646	G	A	0.0266432	0.0351173	0.449
2_50674	1	994405	C	T	-0.0423961	0.0288467	0.142537		2_50674	1	994405	C	T	-0.0635254	0.068623	0.355311		2_50674	1	994405	C	T	-0.0676184	0.0649952	0.298981		2_50674	1	994405	C	T	0.0203297	0.0322731	0.529
2_28005	1	999940	T	C	-0.0864512	0.0382958	0.0245936		2_28005	1	999940	T	C	-0.118734	0.0915631	0.195681		2_28005	1	999940	T	C	-0.109332	0.0867669	0.20859		2_28005	1	999940	T	C	-0.0299598	0.0430942	0.487
2_28006	1	1000671	C	T	-0.0178036	0.0380544	0.640184		2_28006	1	1000671	C	T	0.0519382	0.0903173	0.565664		2_28006	1	1000671	C	T	0.036435	0.085594	0.670641		2_28006	1	1000671	C	T	0.048759	0.0410186	0.235
2_28007	1	1001914	G	A	0.0142658	0.0336167	0.671559		2_28007	1	1001914	G	A	-0.0199641	0.0824861	0.808916		2_28007	1	1001914	G	A	2.55e-05	0.078161	0.99974		2_28007	1	1001914	G	A	-0.00776231	0.0364803	0.832
2_14096	1	1002727	A	G	-0.128142	0.0475766	0.00741252		2_14096	1	1002727	A	G	-0.120588	0.11324	0.287755		2_14096	1	1002727	A	G	-0.120531	0.107271	0.262043		2_14096	1	1002727	A	G	0.0096849	0.0545578	0.859
2_33013	1	1002788	A	T	-0.128142	0.0475766	0.00741252		2_33013	1	1002788	A	T	-0.120588	0.11324	0.287755		2_33013	1	1002788	A	T	-0.120531	0.107271	0.262043		2_33013	1	1002788	A	T	0.0096849	0.0545578	0.859
2_24160	1	1013508	T	G	0.00936931	0.0336255	0.780687		2_24160	1	1013508	T	G	0.0128867	0.0814684	0.874418		2_24160	1	1013508	T	G	-0.00731259	0.0771914	0.924588		2_24160	1	1013508	T	G	0.0185017	0.0359308	0.607
2_02230	1	1034587	G	A	-0.0336442	0.0281235	0.232386		2_02230	1	1034587	G	A	-0.0284232	0.0671762	0.672504		2_02230	1	1034587	G	A	-0.0420445	0.0636216	0.509196		2_02230	1	1034587	G	A	0.0221687	0.0307134	0.471
2_02229	1	1035046	T	G	-0.184099	0.0521752	0.000473551		2_02229	1	1035046	T	G	-0.0258087	0.127401	0.839597		2_02229	1	1035046	T	G	-0.0276826	0.120707	0.818758		2_02229	1	1035046	T	G	-0.043636	0.0590082	0.46
2_02232	1	1038625	G	A	-0.0477306	0.0279634	0.0887265		2_02232	1	1038625	G	A	-0.0397371	0.0671354	0.554351		2_02232	1	1038625	G	A	-0.0508137	0.0635798	0.424777		2_02232	1	1038625	G	A	0.0131675	0.0303945	0.665
2_02231	1	1040734	A	G	0.0588782	0.0338355	0.0827123		2_02231	1	1040734	A	G	0.0448928	0.0790088	0.570309		2_02231	1	1040734	A	G	0.0631861	0.074812	0.398984		2_02231	1	1040734	A	G	-0.013376	0.0366261	0.715
2_16692	1	1048987	T	C	-0.0458535	0.0278565	0.100646		2_16692	1	1048987	T	C	-0.0365597	0.0668085	0.584612		2_16692	1	1048987	T	C	-0.0484951	0.0632702	0.443974		2_16692	1	1048987	T	C	0.0125304	0.0302272	0.679
2_27260	1	1068979	C	T	-0.0225706	0.0320865	0.482254		2_27260	1	1068979	C	T	-0.0793193	0.0760309	0.297642		2_27260	1	1068979	C	T	-0.0784794	0.072026	0.276734		2_27260	1	1068979	C	T	0.00321916	0.0344425	0.926
2_24563	1	1071545	C	A	-0.0107366	0.0349365	0.758784		2_24563	1	1071545	C	A	-0.0430627	0.084533	0.61082		2_24563	1	1071545	C	A	-0.043711	0.0800881	0.585604		2_24563	1	1071545	C	A	-0.0143491	0.0370008	0.698
2_00307	1	1072347	T	C	-0.0225706	0.0320865	0.482254		2_00307	1	1072347	T	C	-0.0793193	0.0760309	0.297642		2_00307	1	1072347	T	C	-0.0784794	0.072026	0.276734		2_00307	1	1072347	T	C	0.00321916	0.0344425	0.926
2_19413	1	1080711	A	G	-0.0137317	0.0346658	0.69226		2_19413	1	1080711	A	G	-0.0233578	0.0830913	0.778813		2_19413	1	1080711	A	G	-0.0270664	0.078722	0.731212		2_19413	1	1080711	A	G	-0.0110482	0.0363975	0.762
2_30917	1	1080969	T	C	-0.0416075	0.0378852	0.272846		2_30917	1	1080969	T	C	0.0208016	0.0898441	0.817055		2_30917	1	1080969	T	C	0.0154833	0.085128	0.855793		2_30917	1	1080969	T	C	0.0168411	0.0400765	0.675
2_00193	1	1086531	T	C	-0.138248	0.0555806	0.0133337		2_00193	1	1086531	T	C	0.0359623	0.132121	0.785655		2_00193	1	1086531	T	C	0.000138123	0.125196	0.99912		2_00193	1	1086531	T	C	-0.0178267	0.0628737	0.777
2_29813	1	1090128	T	C	-0.138248	0.0555806	0.0133337		2_29813	1	1090128	T	C	0.0359623	0.132121	0.785655		2_29813	1	1090128	T	C	0.000138123	0.125196	0.99912		2_29813	1	1090128	T	C	-0.0178267	0.0628737	0.777
2_29815	1	1091036	C	T	-0.0126942	0.0384726	0.741631		2_29815	1	1091036	C	T	0.0422709	0.0911151	0.643024		2_29815	1	1091036	C	T	0.0321298	0.08634	0.710049		2_29815	1	1091036	C	T	0.0252546	0.0407459	0.536
2_29817	1	1091789	A	C	-0.0829539	0.0409199	0.0433944		2_29817	1	1091789	A	C	-0.0601174	0.096778	0.53493		2_29817	1	1091789	A	C	-0.072947	0.0916584	0.426722		2_29817	1	1091789	A	C	-0.0485058	0.0453219	0.285
2_05028	1	1104649	T	C	0.0105964	0.0333307	0.750738		2_05028	1	1104649	T	C	0.00429924	0.0798706	0.957107		2_05028	1	1104649	T	C	0.0115964	0.075673	0.878306		2_05028	1	1104649	T	C	-0.00396448	0.0371349	0.915
2_05027	1	1106876	T	G	-0.0264412	0.0298104	0.375698		2_05027	1	1106876	T	G	-0.0199082	0.0700879	0.776563		2_05027	1	1106876	T	G	-0.0243266	0.0664009	0.714346		2_05027	1	1106876	T	G	-0.0277461	0.0335144	0.408
2_51570	1	1110634	A	G	0.0029737	0.0339725	0.930298		2_51570	1	1110634	A	G	-0.00306745	0.0817266	0.970084		2_51570	1	1110634	A	G	0.00442589	0.0774338	0.954457		2_51570	1	1110634	A	G	-0.00609476	0.0378179	0.872
2_23018	1	1111438	C	T	0.0029737	0.0339725	0.930298		2_23018	1	1111438	C	T	-0.00306745	0.0817266	0.970084		2_23018	1	1111438	C	T	0.00442589	0.0774338	0.954457		2_23018	1	1111438	C	T	-0.00609476	0.0378179	0.872
2_23019	1	1111997	G	A	-0.0264412	0.0298104	0.375698		2_23019	1	1111997	G	A	-0.0199082	0.0700879	0.776563		2_23019	1	1111997	G	A	-0.0243266	0.0664009	0.714346		2_23019	1	1111997	G	A	-0.0277461	0.0335144	0.408
2_55445	1	1128064	C	T	-0.048035	0.0295069	0.104438		2_55445	1	1128064	C	T	0.00109461	0.0702123	0.987572		2_55445	1	1128064	C	T	-0.000611003	0.0665245	0.992678		2_55445	1	1128064	C	T	-0.0130312	0.0328127	0.692
1_0888	1	1138175	G	A	-0.0122363	0.0304354	0.687897		1_0888	1	1138175	G	A	-0.00921343	0.0709368	0.896744		1_0888	1	1138175	G	A	-0.0287828	0.067193	0.668686		1_0888	1	1138175	G	A	-0.0147979	0.0323395	0.648
1_1147	1	1140777	C	A	0.0228027	0.0327362	0.48654		1_1147	1	1140777	C	A	-0.0298394	0.0774027	0.700124		1_1147	1	1140777	C	A	-0.0227991	0.0733433	0.75612		1_1147	1	1140777	C	A	-0.0254222	0.0367885	0.49
2_13839	1	1146126	C	A	-0.0215275	0.0301953	0.476354		2_13839	1	1146126	C	A	-0.00562331	0.0703649	0.936355		2_13839	1	1146126	C	A	-0.017089	0.0666627	0.79785		2_13839	1	1146126	C	A	-0.00780939	0.0321184	0.808
2_13840	1	1147013	T	G	-0.0304613	0.0291782	0.297216		2_13840	1	1147013	T	G	0.00737301	0.0689662	0.914931		2_13840	1	1147013	T	G	-0.00483698	0.0653445	0.94104		2_13840	1	1147013	T	G	-0.000103583	0.0312846	0.997
2_06455	1	1151025	T	C	-0.0308023	0.0286384	0.282863		2_06455	1	1151025	T	C	0.0206181	0.067556	0.760417		2_06455	1	1151025	T	C	0.00990651	0.0640148	0.877116		2_06455	1	1151025	T	C	0.0120624	0.030668	0.694
2_06456	1	1151355	G	A	-0.0336982	0.0284927	0.237731		2_06456	1	1151355	G	A	0.0126875	0.0674272	0.850869		2_06456	1	1151355	G	A	0.00518575	0.0638886	0.93536		2_06456	1	1151355	G	A	0.00953757	0.0306716	0.756
2_06457	1	1153072	T	G	-0.00680076	0.0304186	0.82322		2_06457	1	1153072	T	G	0.0365971	0.0721496	0.612347		2_06457	1	1153072	T	G	0.03166	0.0683647	0.643614		2_06457	1	1153072	T	G	0.015661	0.0326437	0.632
2_09733	1	1164047	A	G	-0.0526701	0.0293526	0.0736104		2_09733	1	1164047	A	G	-0.0229899	0.0691382	0.73972		2_09733	1	1164047	A	G	-0.010963	0.0655155	0.867215		2_09733	1	1164047	A	G	-0.0192517	0.0327449	0.557
2_09734	1	1165009	C	A	0.0029737	0.0339725	0.930298		2_09734	1	1165009	C	A	-0.00306745	0.0817266	0.970084		2_09734	1	1165009	C	A	0.00442589	0.0774338	0.954457		2_09734	1	1165009	C	A	-0.00609476	0.0378179	0.872
2_09735	1	1165307	A	G	-0.0666052	0.0401513	0.0980384		2_09735	1	1165307	A	G	-0.00037721	0.0956307	0.996855		2_09735	1	1165307	A	G	0.00373781	0.0906076	0.967121		2_09735	1	1165307	A	G	-0.011777	0.0440815	0.79
2_34271	1	1175183	A	T	-0.039225	0.0274205	0.153464		2_34271	1	1175183	A	T	0.0509124	0.0651516	0.435135		2_34271	1	1175183	A	T	0.047828	0.0617306	0.439055		2_34271	1	1175183	A	T	0.0125415	0.0297713	0.674
2_29277	1	1175991	C	T	-0.0677338	0.0337905	0.0457818		2_29277	1	1175991	C	T	0.0633819	0.0805326	0.431861		2_29277	1	1175991	C	T	0.0384508	0.0763475	0.614879		2_29277	1	1175991	C	T	0.0316287	0.0368942	0.392
2_49836	1	1178051	C	T	-0.0333444	0.027653	0.228701		2_49836	1	1178051	C	T	0.0437714	0.0657284	0.505941		2_49836	1	1178051	C	T	0.0394785	0.0622803	0.526622		2_49836	1	1178051	C	T	0.00627671	0.0300615	0.835
2_12947	1	1180695	C	T	0.00393098	0.0300801	0.8961		2_12947	1	1180695	C	T	0.0470335	0.071468	0.510956		2_12947	1	1180695	C	T	0.0454229	0.0677123	0.502832		2_12947	1	1180695	C	T	0.0127152	0.0326601	0.697
2_45911	1	1182184	C	T	-0.182438	0.0551627	0.00103953		2_45911	1	1182184	C	T	0.0281689	0.131984	0.831134		2_45911	1	1182184	C	T	0.0437738	0.125036	0.726508		2_45911	1	1182184	C	T	0.00623102	0.0623773	0.92
2_45907	1	1197383	G	T	-0.0485136	0.0277155	0.0809203		2_45907	1	1197383	G	T	0.0420526	0.0658704	0.523675		2_45907	1	1197383	G	T	0.0444804	0.0624006	0.476492		2_45907	1	1197383	G	T	0.0104631	0.0302434	0.73
2_42551	1	1208460	C	T	0.146541	0.063827	0.0222699		2_42551	1	1208460	C	T	0.161986	0.149803	0.280388		2_42551	1	1208460	C	T	0.173125	0.141862	0.223246		2_42551	1	1208460	C	T	0.0529751	0.0708681	0.455
2_33658	1	1217256	T	A	0.00365409	0.0335075	0.913223		2_33658	1	1217256	T	A	0.128369	0.078895	0.104733		2_33658	1	1217256	T	A	0.114793	0.0747859	0.125813		2_33658	1	1217256	T	A	0.0465402	0.0368246	0.207
2_00606	1	1217860	G	A	0.00365409	0.0335075	0.913223		2_00606	1	1217860	G	A	0.128369	0.078895	0.104733		2_00606	1	1217860	G	A	0.114793	0.0747859	0.125813		2_00606	1	1217860	G	A	0.0465402	0.0368246	0.207
2_00605	1	1220476	C	T	-0.0128748	0.0327124	0.694135		2_00605	1	1220476	C	T	0.108077	0.076991	0.161389		2_00605	1	1220476	C	T	0.101174	0.0729526	0.166483		2_00605	1	1220476	C	T	0.0374953	0.0359867	0.298
2_46818	1	1225005	T	A	-0.010724	0.0325757	0.7422		2_46818	1	1225005	T	A	0.112689	0.0766038	0.142284		2_46818	1	1225005	T	A	0.10336	0.0725961	0.155514		2_46818	1	1225005	T	A	0.0397097	0.0358232	0.268
2_13585	1	1231004	G	A	-0.00699414	0.0269635	0.795484		2_13585	1	1231004	G	A	-0.139602	0.063615	0.0289404		2_13585	1	1231004	G	A	-0.114385	0.0603912	0.0591429		2_13585	1	1231004	G	A	-0.0278227	0.0295355	0.347
2_22980	1	1240135	T	C	-0.0397729	0.0288741	0.169247		2_22980	1	1240135	T	C	0.0823472	0.0681609	0.227915		2_22980	1	1240135	T	C	0.0726926	0.0646008	0.261347		2_22980	1	1240135	T	C	0.0495931	0.0318966	0.121
2_11400	1	1268459	G	T	0.0743552	0.0390903	0.0579712		2_11400	1	1268459	G	T	0.117402	0.089391	0.190031		2_11400	1	1268459	G	T	0.126919	0.0846249	0.134685		2_11400	1	1268459	G	T	-0.00884823	0.0428655	0.837
2_28825	1	1269293	T	C	-0.0152953	0.0314142	0.62664		2_28825	1	1269293	T	C	0.130297	0.0729275	0.0749659		2_28825	1	1269293	T	C	0.108438	0.0691781	0.118009		2_28825	1	1269293	T	C	0.0386086	0.0345848	0.265
2_19493	1	1272506	G	T	-0.0206699	0.0308427	0.503188		2_19493	1	1272506	G	T	0.182057	0.0721856	0.0121656		2_19493	1	1272506	G	T	0.166846	0.0684392	0.0153338		2_19493	1	1272506	G	T	0.0751289	0.0337712	0.0268
2_19511	1	1291947	G	A	-0.00907305	0.0324682	0.780069		2_19511	1	1291947	G	A	0.16243	0.0757767	0.0328453		2_19511	1	1291947	G	A	0.149085	0.0718293	0.0387575		2_19511	1	1291947	G	A	0.0504192	0.0354227	0.156
2_30310	1	1306765	T	C	-0.0342122	0.0284996	0.230777		2_30310	1	1306765	T	C	0.0745791	0.0673205	0.268795		2_30310	1	1306765	T	C	0.0641792	0.0638066	0.315275		2_30310	1	1306765	T	C	0.0338747	0.0316209	0.285
2_29792	1	1314547	T	C	-0.0234182	0.0293478	0.425436		2_29792	1	1314547	T	C	0.0573112	0.0686322	0.404332		2_29792	1	1314547	T	C	0.0410576	0.0650586	0.528448		2_29792	1	1314547	T	C	0.0166689	0.032382	0.607
2_24930	1	1323314	C	T	-0.0112289	0.0326799	0.73135		2_24930	1	1323314	C	T	0.145956	0.0760888	0.0559976		2_24930	1	1323314	C	T	0.135105	0.0721118	0.0619297		2_24930	1	1323314	C	T	0.0425608	0.035566	0.232
2_00801	1	1330630	A	C	0.0156654	0.0560437	0.78001		2_00801	1	1330630	A	C	-0.0553159	0.14334	0.699829		2_00801	1	1330630	A	C	-0.0611979	0.135799	0.652556		2_00801	1	1330630	A	C	-0.0215555	0.0624187	0.73
2_24774	1	1331713	G	T	-0.0244484	0.0286844	0.394616		2_24774	1	1331713	G	T	0.0767061	0.0677372	0.258335		2_24774	1	1331713	G	T	0.0569855	0.0642303	0.375653		2_24774	1	1331713	G	T	0.0294547	0.0317398	0.354
2_20605	1	1340242	C	T	0.00478824	0.0331162	0.885118		2_20605	1	1340242	C	T	0.154314	0.077393	0.0470363		2_20605	1	1340242	C	T	0.145146	0.0733348	0.0486723		2_20605	1	1340242	C	T	0.0656429	0.0366505	0.0742
2_18267	1	1347659	C	A	0.00592856	0.0307701	0.847327		2_18267	1	1347659	C	A	0.0778702	0.0720845	0.280862		2_18267	1	1347659	C	A	0.0648642	0.0683274	0.343198		2_18267	1	1347659	C	A	0.0351699	0.0341817	0.304
2_18268	1	1348430	A	G	0.00772172	0.0306965	0.801536		2_18268	1	1348430	A	G	0.0835079	0.0718899	0.246285		2_18268	1	1348430	A	G	0.0637855	0.0681656	0.350131		2_18268	1	1348430	A	G	0.0356665	0.0340667	0.296
2_06685	1	1376831	G	A	0.00056755	0.0308636	0.985339		2_06685	1	1376831	G	A	0.104036	0.0723013	0.151177		2_06685	1	1376831	G	A	0.090453	0.0685398	0.187901		2_06685	1	1376831	G	A	0.0447921	0.0344251	0.194
2_32689	1	1376990	C	G	-0.0400204	0.0288217	0.16585		2_32689	1	1376990	C	G	0.0991854	0.0682229	0.146998		2_32689	1	1376990	C	G	0.0889645	0.0646624	0.169864		2_32689	1	1376990	C	G	0.0433567	0.0321244	0.178
2_07063	1	1382179	A	C	0.0114667	0.0318374	0.71894		2_07063	1	1382179	A	C	0.130945	0.073997	0.0777735		2_07063	1	1382179	A	C	0.107466	0.0701985	0.126815		2_07063	1	1382179	A	C	0.0525438	0.035278	0.137
2_07062	1	1382517	G	A	-0.0559834	0.0292812	0.0566998		2_07062	1	1382517	G	A	0.104723	0.0693636	0.132116		2_07062	1	1382517	G	A	0.090854	0.0657592	0.168082		2_07062	1	1382517	G	A	0.0422649	0.0324973	0.194
2_33662	1	1387415	T	A	-0.0141158	0.031532	0.654672		2_33662	1	1387415	T	A	0.115717	0.0736508	0.117163		2_33662	1	1387415	T	A	0.095578	0.0698488	0.172188		2_33662	1	1387415	T	A	0.046218	0.0349639	0.187
2_24732	1	1387893	T	C	-0.0275552	0.0298944	0.357292		2_24732	1	1387893	T	C	0.0786413	0.0703473	0.264472		2_24732	1	1387893	T	C	0.0517978	0.0667216	0.438145		2_24732	1	1387893	T	C	0.0269731	0.0334221	0.42
2_50309	1	1408243	A	C	-0.042165	0.0334567	0.208403		2_50309	1	1408243	A	C	0.153432	0.0785355	0.0516369		2_50309	1	1408243	A	C	0.150725	0.0743762	0.0435651		2_50309	1	1408243	A	C	0.035446	0.0360876	0.327
2_06691	1	1418630	G	T	0.00776152	0.0337717	0.818363		2_06691	1	1418630	G	T	0.147122	0.0797832	0.066131		2_06691	1	1418630	G	T	0.130849	0.0756418	0.0846494		2_06691	1	1418630	G	T	0.0262868	0.0370256	0.478
2_06692	1	1420758	C	T	0.00776152	0.0337717	0.818363		2_06692	1	1420758	C	T	0.147122	0.0797832	0.066131		2_06692	1	1420758	C	T	0.130849	0.0756418	0.0846494		2_06692	1	1420758	C	T	0.0262868	0.0370256	0.478
2_42760	1	1434861	T	C	-0.00864773	0.0309259	0.779928		2_42760	1	1434861	T	C	0.145718	0.0729849	0.0467457		2_42760	1	1434861	T	C	0.135558	0.0691674	0.050906		2_42760	1	1434861	T	C	0.0330155	0.0340767	0.333
2_00679	1	1436801	A	G	-7.56e-05	0.0311529	0.998066		2_00679	1	1436801	A	G	0.144682	0.0736948	0.0505065		2_00679	1	1436801	A	G	0.125679	0.069893	0.0731214		2_00679	1	1436801	A	G	0.025324	0.0342725	0.46
2_32369	1	1443355	T	G	0.00178227	0.0310015	0.954188		2_32369	1	1443355	T	G	0.146611	0.0738422	0.0479715		2_32369	1	1443355	T	G	0.121912	0.0700655	0.0828534		2_32369	1	1443355	T	G	0.0268723	0.0342598	0.433
2_07450	1	1444862	G	A	-0.00195996	0.0312945	0.950097		2_07450	1	1444862	G	A	0.140796	0.07408	0.0582797		2_07450	1	1444862	G	A	0.123949	0.0702447	0.0786252		2_07450	1	1444862	G	A	0.0232488	0.0344582	0.5
2_19485	1	1452783	A	G	-7.56e-05	0.0311529	0.998066		2_19485	1	1452783	A	G	0.144682	0.0736948	0.0505065		2_19485	1	1452783	A	G	0.125679	0.069893	0.0731214		2_19485	1	1452783	A	G	0.025324	0.0342725	0.46
2_09371	1	1462003	A	C	-0.0038387	0.0305512	0.900083		2_09371	1	1462003	A	C	0.128002	0.0727603	0.079523		2_09371	1	1462003	A	C	0.118897	0.068952	0.0856387		2_09371	1	1462003	A	C	0.0266617	0.0338645	0.432
2_28136	1	1468530	G	T	-0.0334999	0.0420431	0.426107		2_28136	1	1468530	G	T	0.126215	0.0987133	0.20199		2_28136	1	1468530	G	T	0.141995	0.0934277	0.129567		2_28136	1	1468530	G	T	-0.0262181	0.0461939	0.571
2_22161	1	1475557	A	G	-0.00664091	0.0305377	0.827972		2_22161	1	1475557	A	G	0.126479	0.0727131	0.0829483		2_22161	1	1475557	A	G	0.102476	0.0689839	0.138423		2_22161	1	1475557	A	G	0.0333064	0.0338803	0.326
2_22160	1	1476294	A	G	0.00817134	0.0314344	0.795056		2_22160	1	1476294	A	G	0.129774	0.0749741	0.0844576		2_22160	1	1476294	A	G	0.107426	0.0711171	0.131919		2_22160	1	1476294	A	G	0.0193567	0.034919	0.58
2_24572	1	1480576	G	A	0.0122541	0.0310988	0.693793		2_24572	1	1480576	G	A	0.144948	0.0742462	0.0518042		2_24572	1	1480576	G	A	0.122094	0.0704368	0.0840197		2_24572	1	1480576	G	A	0.0326179	0.0346608	0.347
2_24571	1	1481490	T	C	-0.00567568	0.0314142	0.856729		2_24571	1	1481490	T	C	0.156864	0.0745414	0.0361471		2_24571	1	1481490	T	C	0.146382	0.0706413	0.0390718		2_24571	1	1481490	T	C	0.0363754	0.0347103	0.295
2_37214	1	1549752	A	G	0.139094	0.0609797	0.0231476		2_37214	1	1549752	A	G	0.191397	0.142415	0.179949		2_37214	1	1549752	A	G	0.194893	0.134874	0.149464		2_37214	1	1549752	A	G	0.0811658	0.0668206	0.225
2_22800	1	1582260	C	T	-0.039699	0.0409349	0.33281		2_22800	1	1582260	C	T	0.106802	0.0967809	0.270645		2_22800	1	1582260	C	T	0.105211	0.0916831	0.252036		2_22800	1	1582260	C	T	-0.0636509	0.0450511	0.159
2_29893	1	1614646	G	A	-0.00933861	0.041437	0.821823		2_29893	1	1614646	G	A	0.193599	0.100761	0.0555993		2_29893	1	1614646	G	A	0.154868	0.0956316	0.10637		2_29893	1	1614646	G	A	0.0535771	0.0453735	0.239
2_25371	1	1715942	G	A	-0.0322727	0.0320461	0.314594		2_25371	1	1715942	G	A	0.102136	0.0742411	0.169895		2_25371	1	1715942	G	A	0.124087	0.0702037	0.0781214		2_25371	1	1715942	G	A	0.0584509	0.0347517	0.0935
2_50800	1	1727075	A	G	-0.0264492	0.0398398	0.507199		2_50800	1	1727075	A	G	0.113015	0.0905624	0.212998		2_50800	1	1727075	A	G	0.111241	0.0857887	0.195701		2_50800	1	1727075	A	G	0.0989639	0.0447296	0.0276
2_36103	1	1740820	A	G	0.0500592	0.0470466	0.288045		2_36103	1	1740820	A	G	-0.0601706	0.104802	0.566291		2_36103	1	1740820	A	G	-0.0427256	0.0993205	0.667363		2_36103	1	1740820	A	G	0.0336057	0.0495875	0.498
2_47839	1	1747564	A	C	-0.00382552	0.0310241	0.901934		2_47839	1	1747564	A	C	0.0458922	0.0706095	0.516208		2_47839	1	1747564	A	C	0.0530047	0.0668787	0.428645		2_47839	1	1747564	A	C	0.0725156	0.0333314	0.0303
2_47482	1	1749762	A	C	-0.0384458	0.0392615	0.328144		2_47482	1	1749762	A	C	0.118092	0.0902911	0.191872		2_47482	1	1749762	A	C	0.129223	0.08547	0.131574		2_47482	1	1749762	A	C	0.0965463	0.0432673	0.0263
2_12482	1	1756131	A	G	-0.0264492	0.0398398	0.507199		2_12482	1	1756131	A	G	0.113015	0.0905624	0.212998		2_12482	1	1756131	A	G	0.111241	0.0857887	0.195701		2_12482	1	1756131	A	G	0.0989639	0.0447296	0.0276
2_12483	1	1756449	G	A	-0.0264492	0.0398398	0.507199		2_12483	1	1756449	G	A	0.113015	0.0905624	0.212998		2_12483	1	1756449	G	A	0.111241	0.0857887	0.195701		2_12483	1	1756449	G	A	0.0989639	0.0447296	0.0276
2_08410	1	1762579	C	T	-0.0384458	0.0392615	0.328144		2_08410	1	1762579	C	T	0.118092	0.0902911	0.191872		2_08410	1	1762579	C	T	0.129223	0.08547	0.131574		2_08410	1	1762579	C	T	0.0965463	0.0432673	0.0263
2_08411	1	1763448	C	A	-0.0384458	0.0392615	0.328144		2_08411	1	1763448	C	A	0.118092	0.0902911	0.191872		2_08411	1	1763448	C	A	0.129223	0.08547	0.131574		2_08411	1	1763448	C	A	0.0965463	0.0432673	0.0263
2_11729	1	1791757	A	G	-0.0426972	0.0396891	0.28276		2_11729	1	1791757	A	G	0.118092	0.0902911	0.191872		2_11729	1	1791757	A	G	0.129223	0.08547	0.131574		2_11729	1	1791757	A	G	0.109141	0.0440155	0.0136
2_31931	1	1804469	A	G	-0.0388419	0.0306999	0.206634		2_31931	1	1804469	A	G	0.0436152	0.0700507	0.533988		2_31931	1	1804469	A	G	0.0434678	0.0663669	0.512976		2_31931	1	1804469	A	G	0.0577432	0.0327349	0.0786
2_23922	1	1805881	T	C	-0.0264492	0.0398398	0.507199		2_23922	1	1805881	T	C	0.113015	0.0905624	0.212998		2_23922	1	1805881	T	C	0.111241	0.0857887	0.195701		2_23922	1	1805881	T	C	0.0989639	0.0447296	0.0276
2_34739	1	1806181	T	A	-0.0384458	0.0392615	0.328144		2_34739	1	1806181	T	A	0.118092	0.0902911	0.191872		2_34739	1	1806181	T	A	0.129223	0.08547	0.131574		2_34739	1	1806181	T	A	0.0965463	0.0432673	0.0263
2_23921	1	1806241	G	A	-0.0384458	0.0392615	0.328144		2_23921	1	1806241	G	A	0.118092	0.0902911	0.191872		2_23921	1	1806241	G	A	0.129223	0.08547	0.131574		2_23921	1	1806241	G	A	0.0965463	0.0432673	0.0263
2_54985	1	1813585	G	A	-0.0264492	0.0398398	0.507199		2_54985	1	1813585	G	A	0.113015	0.0905624	0.212998		2_54985	1	1813585	G	A	0.111241	0.0857887	0.195701		2_54985	1	1813585	G	A	0.0989639	0.0447296	0.0276
2_09674	1	1818411	A	G	-0.0264492	0.0398398	0.507199		2_09674	1	1818411	A	G	0.113015	0.0905624	0.212998		2_09674	1	1818411	A	G	0.111241	0.0857887	0.195701		2_09674	1	1818411	A	G	0.0989639	0.0447296	0.0276
2_49742	1	1822853	C	T	-0.0162253	0.0308706	0.599504		2_49742	1	1822853	C	T	0.069092	0.0702685	0.326245		2_49742	1	1822853	C	T	0.0677333	0.0665704	0.309721		2_49742	1	1822853	C	T	0.0655371	0.0325805	0.0451
2_28309	1	1827043	G	A	-0.00211603	0.04716	0.964237		2_28309	1	1827043	G	A	-0.0268112	0.106691	0.801749		2_28309	1	1827043	G	A	-0.0536019	0.101051	0.596184		2_28309	1	1827043	G	A	0.0211462	0.0490065	0.666
2_49504	1	1830298	T	C	-0.0278568	0.0316498	0.379377		2_49504	1	1830298	T	C	0.0578605	0.0721296	0.423064		2_49504	1	1830298	T	C	0.0548695	0.0683409	0.422658		2_49504	1	1830298	T	C	0.0655441	0.0335285	0.0514
2_09917	1	1851781	G	A	-0.0273449	0.0317117	0.389113		2_09917	1	1851781	G	A	0.068011	0.0718055	0.344295		2_09917	1	1851781	G	A	0.0637729	0.068036	0.349311		2_09917	1	1851781	G	A	0.0842469	0.0336272	0.0127
2_09916	1	1852254	A	G	-0.0227376	0.0313722	0.469078		2_09916	1	1852254	A	G	0.0722019	0.0714278	0.31288		2_09916	1	1852254	A	G	0.0658487	0.0676843	0.331369		2_09916	1	1852254	A	G	0.0789821	0.0331678	0.0178
2_29496	1	1867588	A	G	-0.0426972	0.0396891	0.28276		2_29496	1	1867588	A	G	0.118092	0.0902911	0.191872		2_29496	1	1867588	A	G	0.129223	0.08547	0.131574		2_29496	1	1867588	A	G	0.109141	0.0440155	0.0136
2_29497	1	1867940	G	A	-0.00120771	0.0445953	0.97841		2_29497	1	1867940	G	A	0.0930557	0.100746	0.356376		2_29497	1	1867940	G	A	0.0975116	0.0954253	0.30764		2_29497	1	1867940	G	A	0.116679	0.0494763	0.0189
2_29498	1	1870761	T	G	-0.032562	0.0375701	0.386699		2_29498	1	1870761	T	G	0.177753	0.0909115	0.0514515		2_29498	1	1870761	T	G	0.120997	0.0863923	0.162345		2_29498	1	1870761	T	G	0.0398407	0.0408064	0.33
2_34305	1	1871120	T	A	-0.00120771	0.0445953	0.97841		2_34305	1	1871120	T	A	0.0930557	0.100746	0.356376		2_34305	1	1871120	T	A	0.0975116	0.0954253	0.30764		2_34305	1	1871120	T	A	0.116679	0.0494763	0.0189
2_31541	1	1874187	T	G	-0.0456409	0.0340974	0.181585		2_31541	1	1874187	T	G	0.0713768	0.0782836	0.362595		2_31541	1	1874187	T	G	0.0794134	0.0741343	0.284906		2_31541	1	1874187	T	G	0.061548	0.0369223	0.0964
2_21761	1	1874991	G	T	0.0282221	0.038278	0.461437		2_21761	1	1874991	G	T	0.0616677	0.0873855	0.480905		2_21761	1	1874991	G	T	0.0686133	0.0827706	0.407764		2_21761	1	1874991	G	T	0.0683205	0.0417374	0.103
2_22864	1	1879274	C	T	0.00237755	0.043852	0.956793		2_22864	1	1879274	C	T	0.107549	0.0989677	0.278006		2_22864	1	1879274	C	T	0.108104	0.0937472	0.249736		2_22864	1	1879274	C	T	0.119959	0.0486467	0.0142
1_0854	1	1879586	C	G	0.0196315	0.0448227	0.66167		1_0854	1	1879586	C	G	0.0868891	0.101296	0.391677		1_0854	1	1879586	C	G	0.075213	0.0959942	0.43392		1_0854	1	1879586	C	G	0.103896	0.0504451	0.0402
2_22865	1	1881091	G	T	0.0282221	0.038278	0.461437		2_22865	1	1881091	G	T	0.0616677	0.0873855	0.480905		2_22865	1	1881091	G	T	0.0686133	0.0827706	0.407764		2_22865	1	1881091	G	T	0.0683205	0.0417374	0.103
2_22260	1	1888560	G	A	-0.00670748	0.0347303	0.846968		2_22260	1	1888560	G	A	0.0760071	0.0795202	0.339905		2_22260	1	1888560	G	A	0.0685231	0.0753539	0.36387		2_22260	1	1888560	G	A	0.0557827	0.0372098	0.135
2_22259	1	1889721	C	T	-0.00670748	0.0347303	0.846968		2_22259	1	1889721	C	T	0.0760071	0.0795202	0.339905		2_22259	1	1889721	C	T	0.0685231	0.0753539	0.36387		2_22259	1	1889721	C	T	0.0557827	0.0372098	0.135
2_40188	1	1893390	T	C	-0.0157456	0.0596687	0.792025		2_40188	1	1893390	T	C	0.0608798	0.13623	0.655266		2_40188	1	1893390	T	C	0.0426281	0.129094	0.741464		2_40188	1	1893390	T	C	0.11634	0.0692089	0.0937
2_33815	1	1925618	G	C	-0.00120771	0.0445953	0.97841		2_33815	1	1925618	G	C	0.0930557	0.100746	0.356376		2_33815	1	1925618	G	C	0.0975116	0.0954253	0.30764		2_33815	1	1925618	G	C	0.116679	0.0494763	0.0189
2_38281	1	1942547	T	C	0.0108014	0.0409735	0.792228		2_38281	1	1942547	T	C	0.0374697	0.0925861	0.685975		2_38281	1	1942547	T	C	0.0423457	0.0877134	0.629596		2_38281	1	1942547	T	C	0.0812568	0.045356	0.0741
2_38280	1	1951113	T	C	0.0590115	0.0449214	0.189818		2_38280	1	1951113	T	C	0.0450244	0.10179	0.658561		2_38280	1	1951113	T	C	0.0399569	0.0964476	0.67895		2_38280	1	1951113	T	C	0.0682117	0.0509295	0.181
2_54808	1	1962958	T	C	0.0492274	0.0421974	0.244164		2_54808	1	1962958	T	C	0.0632319	0.0954122	0.507999		2_54808	1	1962958	T	C	0.0796892	0.0903516	0.378464		2_54808	1	1962958	T	C	0.0737329	0.0463154	0.112
2_47993	1	1981902	C	T	-0.0135961	0.0342743	0.691841		2_47993	1	1981902	C	T	0.0249407	0.0798163	0.754888		2_47993	1	1981902	C	T	0.0419364	0.0755985	0.579481		2_47993	1	1981902	C	T	0.0145709	0.037353	0.697
2_38028	1	2025731	C	T	-0.118916	0.048356	0.0144077		2_38028	1	2025731	C	T	0.0508069	0.118695	0.668915		2_38028	1	2025731	C	T	0.0307193	0.11248	0.784952		2_38028	1	2025731	C	T	-0.0546606	0.0525066	0.299
2_49900	1	2056510	A	C	-0.0217987	0.0324958	0.502778		2_49900	1	2056510	A	C	0.0454143	0.0752147	0.54642		2_49900	1	2056510	A	C	0.0643599	0.0712125	0.366816		2_49900	1	2056510	A	C	0.0159503	0.0350513	0.649
2_54438	1	2068887	T	C	-0.0217987	0.0324958	0.502778		2_54438	1	2068887	T	C	0.0454143	0.0752147	0.54642		2_54438	1	2068887	T	C	0.0643599	0.0712125	0.366816		2_54438	1	2068887	T	C	0.0159503	0.0350513	0.649
2_38970	1	2069389	A	G	-0.0220899	0.0324516	0.496509		2_38970	1	2069389	A	G	0.0436251	0.0746824	0.559549		2_38970	1	2069389	A	G	0.0718466	0.0706813	0.310188		2_38970	1	2069389	A	G	0.0209897	0.0351278	0.551
2_30065	1	2079089	C	A	-0.0900443	0.0433055	0.0383173		2_30065	1	2079089	C	A	-0.0314771	0.104253	0.762908		2_30065	1	2079089	C	A	-0.00114043	0.0987919	0.990797		2_30065	1	2079089	C	A	-0.037726	0.0471159	0.424
2_30066	1	2079603	G	A	-0.0240734	0.0327134	0.46229		2_30066	1	2079603	G	A	0.0357428	0.075763	0.637421		2_30066	1	2079603	G	A	0.0571474	0.0717361	0.426272		2_30066	1	2079603	G	A	0.0126198	0.0353891	0.722
2_30067	1	2080872	A	G	-0.0759114	0.0433378	0.0807121		2_30067	1	2080872	A	G	0.0322506	0.104065	0.756839		2_30067	1	2080872	A	G	0.0503872	0.0985733	0.609598		2_30067	1	2080872	A	G	-0.0229563	0.0477068	0.631
2_30068	1	2081289	G	T	0.0637897	0.0435074	0.143494		2_30068	1	2081289	G	T	0.0663653	0.100079	0.50774		2_30068	1	2081289	G	T	0.0650695	0.0948179	0.493062		2_30068	1	2081289	G	T	0.0444099	0.0489823	0.365
2_17128	1	2096978	C	T	0.0116569	0.0372573	0.754561		2_17128	1	2096978	C	T	6.89e-05	0.085984	0.999361		2_17128	1	2096978	C	T	0.0134125	0.0814643	0.869332		2_17128	1	2096978	C	T	0.0123483	0.0408141	0.762
2_26503	1	2098224	C	A	0.0615352	0.0441811	0.164564		2_26503	1	2098224	C	A	0.0663653	0.100079	0.50774		2_26503	1	2098224	C	A	0.0650695	0.0948179	0.493062		2_26503	1	2098224	C	A	0.0578226	0.0500741	0.249
2_26502	1	2101369	T	G	0.00884454	0.0376087	0.814212		2_26502	1	2101369	T	G	6.89e-05	0.085984	0.999361		2_26502	1	2101369	T	G	0.0134125	0.0814643	0.869332		2_26502	1	2101369	T	G	0.0204343	0.0413956	0.622
2_26501	1	2101967	A	G	0.0237382	0.0377652	0.530038		2_26501	1	2101967	A	G	-0.00511882	0.0863933	0.952791		2_26501	1	2101967	A	G	-0.00338886	0.0818558	0.967003		2_26501	1	2101967	A	G	0.00939319	0.0419196	0.823
2_26505	1	2103665	A	G	0.0615352	0.0441811	0.164564		2_26505	1	2103665	A	G	0.0663653	0.100079	0.50774		2_26505	1	2103665	A	G	0.0650695	0.0948179	0.493062		2_26505	1	2103665	A	G	0.0578226	0.0500741	0.249
2_26504	1	2104074	C	A	0.00884454	0.0376087	0.814212		2_26504	1	2104074	C	A	6.89e-05	0.085984	0.999361		2_26504	1	2104074	C	A	0.0134125	0.0814643	0.869332		2_26504	1	2104074	C	A	0.0204343	0.0413956	0.622
2_04780	1	2104872	A	G	-0.00871693	0.036883	0.813307		2_04780	1	2104872	A	G	0.011327	0.0850948	0.894193		2_04780	1	2104872	A	G	0.0240612	0.0806161	0.765547		2_04780	1	2104872	A	G	0.0124677	0.0405486	0.759
1_1034	1	2107419	G	A	0.0070957	0.0404403	0.860818		1_1034	1	2107419	G	A	-0.0310696	0.100507	0.757431		1_1034	1	2107419	G	A	-0.033089	0.0952244	0.728463		1_1034	1	2107419	G	A	-0.0248371	0.0439011	0.572
2_04782	1	2107476	T	C	-0.0332004	0.0568984	0.55993		2_04782	1	2107476	T	C	-0.19491	0.130235	0.135512		2_04782	1	2107476	T	C	-0.106682	0.123691	0.389081		2_04782	1	2107476	T	C	-0.0164853	0.0643883	0.798
2_05338	1	2149809	G	T	-0.0687719	0.0330141	0.0379649		2_05338	1	2149809	G	T	-0.0723455	0.0773214	0.350181		2_05338	1	2149809	G	T	-0.0166973	0.0733571	0.820094		2_05338	1	2149809	G	T	-0.0211056	0.0359086	0.557
2_14990	1	2156737	G	A	-0.080185	0.0488463	0.101573		2_14990	1	2156737	G	A	0.199549	0.113848	0.0806258		2_14990	1	2156737	G	A	0.185512	0.107888	0.0865201		2_14990	1	2156737	G	A	0.0272814	0.0526344	0.605
2_14992	1	2157815	A	G	-0.0687719	0.0330141	0.0379649		2_14992	1	2157815	A	G	-0.0723455	0.0773214	0.350181		2_14992	1	2157815	A	G	-0.0166973	0.0733571	0.820094		2_14992	1	2157815	A	G	-0.0211056	0.0359086	0.557
1_0456	1	2174633	G	A	0.013236	0.0453505	0.770567		1_0456	1	2174633	G	A	-0.167123	0.104405	0.110455		1_0456	1	2174633	G	A	-0.094381	0.0991836	0.34205		1_0456	1	2174633	G	A	-0.020711	0.0499868	0.679
2_35214	1	2182401	T	G	-0.0568963	0.0404815	0.16076		2_35214	1	2182401	T	G	-0.203725	0.0947664	0.0323456		2_35214	1	2182401	T	G	-0.107312	0.0902487	0.235319		2_35214	1	2182401	T	G	-0.044843	0.0442753	0.312
2_52827	1	2184172	C	T	-0.0323222	0.0350596	0.357204		2_52827	1	2184172	C	T	0.0298405	0.0839698	0.722552		2_52827	1	2184172	C	T	0.0200923	0.0795674	0.800807		2_52827	1	2184172	C	T	0.0195611	0.0394599	0.62
2_28542	1	2197980	A	G	-0.111521	0.053615	0.0382481		2_28542	1	2197980	A	G	-0.417605	0.12509	0.000944879		2_28542	1	2197980	A	G	-0.323843	0.119219	0.00696938		2_28542	1	2197980	A	G	-0.124993	0.059793	0.0373
2_40451	1	2206327	A	G	-0.0305518	0.027802	0.272562		2_40451	1	2206327	A	G	-0.0690618	0.0655617	0.292981		2_40451	1	2206327	A	G	-0.0396415	0.0621882	0.524305		2_40451	1	2206327	A	G	-0.00886767	0.0303472	0.77
2_28208	1	2216053	A	C	0.0321033	0.0337428	0.342049		2_28208	1	2216053	A	C	0.12122	0.0824098	0.142317		2_28208	1	2216053	A	C	0.104558	0.0781278	0.181778		2_28208	1	2216053	A	C	0.0778165	0.0362799	0.0327
2_25960	1	2229068	C	T	-0.0069382	0.0347573	0.841895		2_25960	1	2229068	C	T	0.0728311	0.0871102	0.403751		2_25960	1	2229068	C	T	0.0428499	0.0825918	0.604258		2_25960	1	2229068	C	T	0.0366473	0.0373126	0.327
2_03494	1	2230319	G	A	0.0411587	0.03305	0.213835		2_03494	1	2230319	G	A	-0.0145624	0.0808318	0.857147		2_03494	1	2230319	G	A	-0.0197899	0.0765819	0.796258		2_03494	1	2230319	G	A	-0.0268968	0.0363733	0.46
2_46746	1	2246158	A	C	0.0928772	0.0536861	0.0845082		2_46746	1	2246158	A	C	0.179894	0.122192	0.141973		2_46746	1	2246158	A	C	0.152862	0.115853	0.18799		2_46746	1	2246158	A	C	0.0571521	0.0604316	0.345
2_22852	1	2255658	C	T	0.0314721	0.0327524	0.337259		2_22852	1	2255658	C	T	0.00486192	0.0798337	0.951477		2_22852	1	2255658	C	T	0.0054154	0.0756403	0.942971		2_22852	1	2255658	C	T	-0.0352961	0.0360051	0.328
1_0973	1	2265659	C	A	0.0226145	0.0332329	0.496646		1_0973	1	2265659	C	A	-0.00749716	0.081258	0.926548		1_0973	1	2265659	C	A	-0.0116843	0.0769883	0.879469		1_0973	1	2265659	C	A	-0.0378364	0.0363549	0.299
2_15409	1	2265723	C	A	-0.0206761	0.0541139	0.702629		2_15409	1	2265723	C	A	-0.206707	0.126752	0.103943		2_15409	1	2265723	C	A	-0.11999	0.120414	0.319793		2_15409	1	2265723	C	A	0.00179449	0.0602426	0.976
2_14662	1	2272983	C	A	-0.0579867	0.0496042	0.243202		2_14662	1	2272983	C	A	-0.0527272	0.116724	0.651783		2_14662	1	2272983	C	A	-0.0666587	0.110565	0.547021		2_14662	1	2272983	C	A	-0.0412874	0.0560638	0.462
2_14663	1	2274055	G	T	-0.047733	0.0495151	0.335706		2_14663	1	2274055	G	T	-0.0844943	0.119069	0.478469		2_14663	1	2274055	G	T	-0.0940291	0.112781	0.40507		2_14663	1	2274055	G	T	-0.070831	0.0551813	0.2
2_09914	1	2306825	A	C	-0.0562197	0.0441635	0.203864		2_09914	1	2306825	A	C	-0.135299	0.1041	0.194668		2_09914	1	2306825	A	C	-0.0302017	0.0988853	0.76025		2_09914	1	2306825	A	C	-0.0273364	0.0484974	0.573
2_39428	1	2323334	A	G	-0.0371072	0.0449635	0.409777		2_39428	1	2323334	A	G	-0.148295	0.106012	0.162855		2_39428	1	2323334	A	G	-0.0569992	0.100707	0.571809		2_39428	1	2323334	A	G	-0.0437644	0.0490018	0.372
2_08231	1	2324194	A	G	-0.0371072	0.0449635	0.409777		2_08231	1	2324194	A	G	-0.148295	0.106012	0.162855		2_08231	1	2324194	A	G	-0.0569992	0.100707	0.571809		2_08231	1	2324194	A	G	-0.0437644	0.0490018	0.372
1_0803	1	2324484	A	G	-0.0371072	0.0449635	0.409777		1_0803	1	2324484	A	G	-0.148295	0.106012	0.162855		1_0803	1	2324484	A	G	-0.0569992	0.100707	0.571809		1_0803	1	2324484	A	G	-0.0437644	0.0490018	0.372
2_08230	1	2324505	G	A	-0.0371072	0.0449635	0.409777		2_08230	1	2324505	G	A	-0.148295	0.106012	0.162855		2_08230	1	2324505	G	A	-0.0569992	0.100707	0.571809		2_08230	1	2324505	G	A	-0.0437644	0.0490018	0.372
2_13005	1	2352321	C	T	-0.0482532	0.0488638	0.324076		2_13005	1	2352321	C	T	-0.0258712	0.11314	0.819279		2_13005	1	2352321	C	T	0.041533	0.107181	0.698647		2_13005	1	2352321	C	T	-0.0788726	0.0576942	0.173
2_13006	1	2352963	T	C	-0.0482532	0.0488638	0.324076		2_13006	1	2352963	T	C	-0.0258712	0.11314	0.819279		2_13006	1	2352963	T	C	0.041533	0.107181	0.698647		2_13006	1	2352963	T	C	-0.0788726	0.0576942	0.173
2_09059	1	2356516	G	T	-0.0238693	0.0493861	0.629171		2_09059	1	2356516	G	T	-0.0354896	0.114295	0.756382		2_09059	1	2356516	G	T	0.0127521	0.108306	0.906349		2_09059	1	2356516	G	T	-0.104356	0.0585712	0.0757
2_09060	1	2356889	C	T	0.0135985	0.0326243	0.677063		2_09060	1	2356889	C	T	0.0893645	0.0780512	0.253111		2_09060	1	2356889	C	T	0.0765199	0.0739802	0.301786		2_09060	1	2356889	C	T	0.0660551	0.0354452	0.0632
2_38501	1	2402702	C	A	-0.0166285	0.0497902	0.7386		2_38501	1	2402702	C	A	-0.0726025	0.115215	0.52906		2_38501	1	2402702	C	A	-0.0200947	0.109227	0.854156		2_38501	1	2402702	C	A	-0.114588	0.0584536	0.0508
2_38500	1	2405960	G	T	-0.0166285	0.0497902	0.7386		2_38500	1	2405960	G	T	-0.0726025	0.115215	0.52906		2_38500	1	2405960	G	T	-0.0200947	0.109227	0.854156		2_38500	1	2405960	G	T	-0.114588	0.0584536	0.0508
2_49840	1	2407155	T	C	-0.0166285	0.0497902	0.7386		2_49840	1	2407155	T	C	-0.0726025	0.115215	0.52906		2_49840	1	2407155	T	C	-0.0200947	0.109227	0.854156		2_49840	1	2407155	T	C	-0.114588	0.0584536	0.0508
2_44567	1	2409531	C	T	0.0459034	0.0316377	0.147699		2_44567	1	2409531	C	T	0.131433	0.0768911	0.0883854		2_44567	1	2409531	C	T	0.116831	0.0728935	0.110001		2_44567	1	2409531	C	T	0.0566949	0.0340504	0.0968
2_37796	1	2431270	C	T	0.0510752	0.0313589	0.104267		2_37796	1	2431270	C	T	0.0953576	0.0762547	0.212052		2_37796	1	2431270	C	T	0.087691	0.07226	0.225841		2_37796	1	2431270	C	T	0.0471406	0.0340936	0.168
2_08212	1	2453868	G	A	0.0357376	0.0286112	0.212469		2_08212	1	2453868	G	A	0.0474679	0.0667135	0.477296		2_08212	1	2453868	G	A	0.0459359	0.0632072	0.467925		2_08212	1	2453868	G	A	-0.0319828	0.0311854	0.306
2_32083	1	2454065	C	T	0.0577866	0.0322249	0.073797		2_32083	1	2454065	C	T	0.0884865	0.0765796	0.248779		2_32083	1	2454065	C	T	0.0589983	0.072636	0.417271		2_32083	1	2454065	C	T	0.0286863	0.0344369	0.405
2_07793	1	2484606	G	A	-0.00703583	0.0522488	0.892958		2_07793	1	2484606	G	A	-0.0829577	0.121369	0.494791		2_07793	1	2484606	G	A	-0.0336956	0.115065	0.76984		2_07793	1	2484606	G	A	-0.11557	0.062709	0.0662
2_07794	1	2484985	T	G	-0.00703583	0.0522488	0.892958		2_07794	1	2484985	T	G	-0.0829577	0.121369	0.494791		2_07794	1	2484985	T	G	-0.0336956	0.115065	0.76984		2_07794	1	2484985	T	G	-0.11557	0.062709	0.0662
2_54024	1	2492609	G	A	-0.0344252	0.0515252	0.504493		2_54024	1	2492609	G	A	-0.070616	0.119638	0.555453		2_54024	1	2492609	G	A	-0.000227068	0.113418	0.998404		2_54024	1	2492609	G	A	-0.0856284	0.0614793	0.165
2_21243	1	2494668	A	C	-0.00703583	0.0522488	0.892958		2_21243	1	2494668	A	C	-0.0829577	0.121369	0.494791		2_21243	1	2494668	A	C	-0.0336956	0.115065	0.76984		2_21243	1	2494668	A	C	-0.11557	0.062709	0.0662
2_21242	1	2495333	T	C	-0.00703583	0.0522488	0.892958		2_21242	1	2495333	T	C	-0.0829577	0.121369	0.494791		2_21242	1	2495333	T	C	-0.0336956	0.115065	0.76984		2_21242	1	2495333	T	C	-0.11557	0.062709	0.0662
2_29605	1	2542990	G	A	-0.0524712	0.0421084	0.21356		2_29605	1	2542990	G	A	-0.0668836	0.0978058	0.494585		2_29605	1	2542990	G	A	-0.0355381	0.0927164	0.70176		2_29605	1	2542990	G	A	-0.0936518	0.0488999	0.0563
2_29606	1	2543368	T	C	-0.0646654	0.0412759	0.118094		2_29606	1	2543368	T	C	-0.0593807	0.0971333	0.541426		2_29606	1	2543368	T	C	-0.0136147	0.0920835	0.882556		2_29606	1	2543368	T	C	-0.0831649	0.0474018	0.0803
2_13991	1	2545111	C	A	-0.0700394	0.0417641	0.0944276		2_13991	1	2545111	C	A	-0.0593807	0.0971333	0.541426		2_13991	1	2545111	C	A	-0.0136147	0.0920835	0.882556		2_13991	1	2545111	C	A	-0.0756833	0.0483259	0.118
2_04232	1	2549275	T	C	-0.0524712	0.0421084	0.21356		2_04232	1	2549275	T	C	-0.0668836	0.0978058	0.494585		2_04232	1	2549275	T	C	-0.0355381	0.0927164	0.70176		2_04232	1	2549275	T	C	-0.0936518	0.0488999	0.0563
2_04233	1	2553608	C	T	-0.0524712	0.0421084	0.21356		2_04233	1	2553608	C	T	-0.0668836	0.0978058	0.494585		2_04233	1	2553608	C	T	-0.0355381	0.0927164	0.70176		2_04233	1	2553608	C	T	-0.0936518	0.0488999	0.0563
2_19683	1	2573295	C	T	-0.0524712	0.0421084	0.21356		2_19683	1	2573295	C	T	-0.0668836	0.0978058	0.494585		2_19683	1	2573295	C	T	-0.0355381	0.0927164	0.70176		2_19683	1	2573295	C	T	-0.0936518	0.0488999	0.0563
2_36015	1	2573524	C	T	0.144157	0.0592646	0.0154968		2_36015	1	2573524	C	T	0.14961	0.138274	0.2801		2_36015	1	2573524	C	T	0.16932	0.130906	0.196817		2_36015	1	2573524	C	T	0.0298857	0.0666663	0.654
2_23211	1	2577892	A	C	-0.045013	0.0419623	0.284142		2_23211	1	2577892	A	C	-0.0564897	0.0973936	0.562325		2_23211	1	2577892	A	C	-0.0124868	0.0923253	0.892503		2_23211	1	2577892	A	C	-0.0791939	0.048676	0.105
2_23210	1	2579688	G	A	-0.0114507	0.0297534	0.700579		2_23210	1	2579688	G	A	0.0288441	0.0706227	0.683242		2_23210	1	2579688	G	A	0.0757497	0.0667933	0.257629		2_23210	1	2579688	G	A	-0.0405801	0.0329321	0.219
2_28811	1	2585455	C	T	0.00852089	0.0381696	0.82348		2_28811	1	2585455	C	T	-0.0258484	0.0879176	0.768948		2_28811	1	2585455	C	T	0.0273315	0.083297	0.743041		2_28811	1	2585455	C	T	-0.04126	0.0433687	0.342
2_28812	1	2585914	T	C	0.00852089	0.0381696	0.82348		2_28812	1	2585914	T	C	-0.0258484	0.0879176	0.768948		2_28812	1	2585914	T	C	0.0273315	0.083297	0.743041		2_28812	1	2585914	T	C	-0.04126	0.0433687	0.342
2_01275	1	2589737	C	A	0.00852089	0.0381696	0.82348		2_01275	1	2589737	C	A	-0.0258484	0.0879176	0.768948		2_01275	1	2589737	C	A	0.0273315	0.083297	0.743041		2_01275	1	2589737	C	A	-0.04126	0.0433687	0.342
2_01276	1	2590020	T	G	0.00852089	0.0381696	0.82348		2_01276	1	2590020	T	G	-0.0258484	0.0879176	0.768948		2_01276	1	2590020	T	G	0.0273315	0.083297	0.743041		2_01276	1	2590020	T	G	-0.04126	0.0433687	0.342
2_53093	1	2590208	A	G	0.0135054	0.0284515	0.635309		2_53093	1	2590208	A	G	0.0303513	0.0671346	0.651515		2_53093	1	2590208	A	G	0.0836371	0.0634523	0.188437		2_53093	1	2590208	A	G	-0.0288732	0.0315196	0.36
2_14637	1	2593191	A	G	0.00852089	0.0381696	0.82348		2_14637	1	2593191	A	G	-0.0258484	0.0879176	0.768948		2_14637	1	2593191	A	G	0.0273315	0.083297	0.743041		2_14637	1	2593191	A	G	-0.04126	0.0433687	0.342
2_14636	1	2593580	C	T	0.00852089	0.0381696	0.82348		2_14636	1	2593580	C	T	-0.0258484	0.0879176	0.768948		2_14636	1	2593580	C	T	0.0273315	0.083297	0.743041		2_14636	1	2593580	C	T	-0.04126	0.0433687	0.342
2_01724	1	2621551	G	A	-0.00340941	0.0378291	0.928238		2_01724	1	2621551	G	A	-0.020473	0.0879204	0.816024		2_01724	1	2621551	G	A	0.0448665	0.0832709	0.590409		2_01724	1	2621551	G	A	-0.0354697	0.042268	0.402
2_01725	1	2623357	G	A	-0.00750639	0.0379914	0.843487		2_01725	1	2623357	G	A	-0.00187828	0.0883614	0.983054		2_01725	1	2623357	G	A	0.0653289	0.0836384	0.435345		2_01725	1	2623357	G	A	-0.0394373	0.0421835	0.351
2_01723	1	2626900	T	C	0.00445661	0.0383503	0.907554		2_01723	1	2626900	T	C	-0.00730883	0.0883792	0.934145		2_01723	1	2626900	T	C	0.0476396	0.0836945	0.569626		2_01723	1	2626900	T	C	-0.0454584	0.0432958	0.294
2_25201	1	2627168	A	G	0.00329384	0.0281594	0.90695		2_25201	1	2627168	A	G	0.0331522	0.0665112	0.618523		2_25201	1	2627168	A	G	0.0749437	0.0628995	0.234373		2_25201	1	2627168	A	G	-0.0321077	0.0310483	0.302
2_50535	1	2632675	G	A	0.00447881	0.0280951	0.873433		2_50535	1	2632675	G	A	0.0224288	0.0663312	0.735491		2_50535	1	2632675	G	A	0.0641761	0.0627533	0.307258		2_50535	1	2632675	G	A	-0.0364109	0.0310007	0.241
2_25199	1	2633266	G	A	0.00445661	0.0383503	0.907554		2_25199	1	2633266	G	A	-0.00730883	0.0883792	0.934145		2_25199	1	2633266	G	A	0.0476396	0.0836945	0.569626		2_25199	1	2633266	G	A	-0.0454584	0.0432958	0.294
2_25200	1	2633747	A	G	0.00596926	0.0280126	0.831379		2_25200	1	2633747	A	G	0.027347	0.0661078	0.679399		2_25200	1	2633747	A	G	0.0631105	0.0625505	0.313782		2_25200	1	2633747	A	G	-0.0357282	0.0309689	0.249
2_10725	1	2654734	T	C	0.00445661	0.0383503	0.907554		2_10725	1	2654734	T	C	-0.00730883	0.0883792	0.934145		2_10725	1	2654734	T	C	0.0476396	0.0836945	0.569626		2_10725	1	2654734	T	C	-0.0454584	0.0432958	0.294
2_28605	1	2655048	G	A	0.00596926	0.0280126	0.831379		2_28605	1	2655048	G	A	0.027347	0.0661078	0.679399		2_28605	1	2655048	G	A	0.0631105	0.0625505	0.313782		2_28605	1	2655048	G	A	-0.0357282	0.0309689	0.249
2_38595	1	2692575	G	A	0.00425735	0.0319878	0.894196		2_38595	1	2692575	G	A	0.00750874	0.0759777	0.921338		2_38595	1	2692575	G	A	0.0584319	0.0719119	0.417099		2_38595	1	2692575	G	A	-0.0380018	0.0353653	0.283
2_38594	1	2693416	C	T	0.00425735	0.0319878	0.894196		2_38594	1	2693416	C	T	0.00750874	0.0759777	0.921338		2_38594	1	2693416	C	T	0.0584319	0.0719119	0.417099		2_38594	1	2693416	C	T	-0.0380018	0.0353653	0.283
2_30402	1	2705447	T	C	0.00425735	0.0319878	0.894196		2_30402	1	2705447	T	C	0.00750874	0.0759777	0.921338		2_30402	1	2705447	T	C	0.0584319	0.0719119	0.417099		2_30402	1	2705447	T	C	-0.0380018	0.0353653	0.283
2_17017	1	2706185	T	C	0.00445661	0.0383503	0.907554		2_17017	1	2706185	T	C	-0.00730883	0.0883792	0.934145		2_17017	1	2706185	T	C	0.0476396	0.0836945	0.569626		2_17017	1	2706185	T	C	-0.0454584	0.0432958	0.294
2_29771	1	2709964	T	C	0.00447881	0.0280951	0.873433		2_29771	1	2709964	T	C	0.0224288	0.0663312	0.735491		2_29771	1	2709964	T	C	0.0641761	0.0627533	0.307258		2_29771	1	2709964	T	C	-0.0364109	0.0310007	0.241
2_29770	1	2710556	T	C	-0.00636063	0.031995	0.842534		2_29770	1	2710556	T	C	0.0115249	0.0759869	0.879546		2_29770	1	2710556	T	C	0.0715461	0.0718841	0.320365		2_29770	1	2710556	T	C	-0.0294301	0.0351954	0.404
2_19300	1	2721146	A	G	0.00447881	0.0280951	0.873433		2_19300	1	2721146	A	G	0.0224288	0.0663312	0.735491		2_19300	1	2721146	A	G	0.0641761	0.0627533	0.307258		2_19300	1	2721146	A	G	-0.0364109	0.0310007	0.241
2_19299	1	2721508	A	G	0.00447881	0.0280951	0.873433		2_19299	1	2721508	A	G	0.0224288	0.0663312	0.735491		2_19299	1	2721508	A	G	0.0641761	0.0627533	0.307258		2_19299	1	2721508	A	G	-0.0364109	0.0310007	0.241
2_22371	1	2743996	G	A	0.0103345	0.0341078	0.762074		2_22371	1	2743996	G	A	0.01099	0.080934	0.892075		2_22371	1	2743996	G	A	0.0544117	0.0766232	0.478162		2_22371	1	2743996	G	A	-0.0416338	0.0379944	0.274
2_22372	1	2744590	G	A	-0.00442239	0.031814	0.889524		2_22372	1	2744590	G	A	0.0215958	0.07546	0.774924		2_22372	1	2744590	G	A	0.0786265	0.0713668	0.271434		2_22372	1	2744590	G	A	-0.0252437	0.0348038	0.469
2_29638	1	2745293	A	G	0.00747079	0.049387	0.879849		2_29638	1	2745293	A	G	0.0538908	0.125958	0.669059		2_29638	1	2745293	A	G	0.0615189	0.119326	0.606534		2_29638	1	2745293	A	G	-0.0156635	0.0534411	0.77
2_14067	1	2745694	C	T	-0.0039394	0.034364	0.908798		2_14067	1	2745694	C	T	0.00384628	0.0816393	0.962453		2_14067	1	2745694	C	T	0.0610521	0.0772741	0.430088		2_14067	1	2745694	C	T	-0.0366407	0.0381789	0.338
2_23270	1	2758346	A	G	0.00093682	0.0286717	0.973953		2_23270	1	2758346	A	G	0.0111022	0.0672402	0.868963		2_23270	1	2758346	A	G	0.0564864	0.0636308	0.375377		2_23270	1	2758346	A	G	-0.0414701	0.0316652	0.191
2_23269	1	2758718	T	G	0.00445661	0.0383503	0.907554		2_23269	1	2758718	T	G	-0.00730883	0.0883792	0.934145		2_23269	1	2758718	T	G	0.0476396	0.0836945	0.569626		2_23269	1	2758718	T	G	-0.0454584	0.0432958	0.294
2_41598	1	2763567	T	G	0.00445661	0.0383503	0.907554		2_41598	1	2763567	T	G	-0.00730883	0.0883792	0.934145		2_41598	1	2763567	T	G	0.0476396	0.0836945	0.569626		2_41598	1	2763567	T	G	-0.0454584	0.0432958	0.294
2_38919	1	2781974	C	T	0.00445661	0.0383503	0.907554		2_38919	1	2781974	C	T	-0.00730883	0.0883792	0.934145		2_38919	1	2781974	C	T	0.0476396	0.0836945	0.569626		2_38919	1	2781974	C	T	-0.0454584	0.0432958	0.294
2_38920	1	2783840	C	T	-0.0241435	0.0307892	0.433478		2_38920	1	2783840	C	T	-0.0725739	0.0724267	0.317107		2_38920	1	2783840	C	T	-0.0774657	0.0685928	0.259618		2_38920	1	2783840	C	T	0.0135436	0.0332273	0.684
2_42833	1	2792523	A	G	0.00093682	0.0286717	0.973953		2_42833	1	2792523	A	G	0.0111022	0.0672402	0.868963		2_42833	1	2792523	A	G	0.0564864	0.0636308	0.375377		2_42833	1	2792523	A	G	-0.0414701	0.0316652	0.191
2_43947	1	2799669	C	T	0.00963247	0.0375172	0.797524		2_43947	1	2799669	C	T	-0.00730883	0.0883792	0.934145		2_43947	1	2799669	C	T	0.0476396	0.0836945	0.569626		2_43947	1	2799669	C	T	-0.0414605	0.0420614	0.325
2_21657	1	2803852	A	G	0.00445661	0.0383503	0.907554		2_21657	1	2803852	A	G	-0.00730883	0.0883792	0.934145		2_21657	1	2803852	A	G	0.0476396	0.0836945	0.569626		2_21657	1	2803852	A	G	-0.0454584	0.0432958	0.294
2_21656	1	2804366	T	C	0.00445661	0.0383503	0.907554		2_21656	1	2804366	T	C	-0.00730883	0.0883792	0.934145		2_21656	1	2804366	T	C	0.0476396	0.0836945	0.569626		2_21656	1	2804366	T	C	-0.0454584	0.0432958	0.294
2_46207	1	2848184	C	T	-0.00563468	0.0286611	0.844257		2_46207	1	2848184	C	T	0.0111022	0.0672402	0.868963		2_46207	1	2848184	C	T	0.0564864	0.0636308	0.375377		2_46207	1	2848184	C	T	-0.041723	0.0314973	0.186
2_10738	1	2868156	C	A	-0.0279631	0.0382908	0.465704		2_10738	1	2868156	C	A	0.0213343	0.0882771	0.809192		2_10738	1	2868156	C	A	0.091552	0.0834871	0.273665		2_10738	1	2868156	C	A	-0.0265019	0.0423251	0.532
2_10739	1	2869923	G	A	-0.0279631	0.0382908	0.465704		2_10739	1	2869923	G	A	0.0213343	0.0882771	0.809192		2_10739	1	2869923	G	A	0.091552	0.0834871	0.273665		2_10739	1	2869923	G	A	-0.0265019	0.0423251	0.532
2_48769	1	2873856	T	C	-0.0187371	0.028845	0.51639		2_48769	1	2873856	T	C	0.0789604	0.0677065	0.244421		2_48769	1	2873856	T	C	0.109464	0.0639901	0.0881458		2_48769	1	2873856	T	C	-0.0185877	0.0316874	0.558
2_45668	1	2913723	T	C	0.00857941	0.0287341	0.765438		2_45668	1	2913723	T	C	0.0403477	0.0673002	0.549264		2_45668	1	2913723	T	C	0.0744767	0.0636622	0.242948		2_45668	1	2913723	T	C	-0.0441488	0.0316146	0.163
2_15025	1	2928734	T	C	0.0107417	0.0394271	0.785441		2_15025	1	2928734	T	C	0.0506392	0.0930404	0.586645		2_15025	1	2928734	T	C	0.0439363	0.0881604	0.618577		2_15025	1	2928734	T	C	-0.0444102	0.0420777	0.292
2_29713	1	2930476	C	T	-0.00986366	0.0287569	0.731803		2_29713	1	2930476	C	T	0.0337614	0.0674128	0.616855		2_29713	1	2930476	C	T	0.0771566	0.0637478	0.227068		2_29713	1	2930476	C	T	-0.0443213	0.0313228	0.158
2_14260	1	2931661	C	T	-0.00986366	0.0287569	0.731803		2_14260	1	2931661	C	T	0.0337614	0.0674128	0.616855		2_14260	1	2931661	C	T	0.0771566	0.0637478	0.227068		2_14260	1	2931661	C	T	-0.0443213	0.0313228	0.158
2_29712	1	2932518	C	T	-0.000986599	0.038329	0.979479		2_29712	1	2932518	C	T	0.0159338	0.0883296	0.856964		2_29712	1	2932518	C	T	0.0739546	0.0835894	0.376982		2_29712	1	2932518	C	T	-0.0386024	0.043175	0.372
2_14259	1	2932866	T	G	-0.00986366	0.0287569	0.731803		2_14259	1	2932866	T	G	0.0337614	0.0674128	0.616855		2_14259	1	2932866	T	G	0.0771566	0.0637478	0.227068		2_14259	1	2932866	T	G	-0.0443213	0.0313228	0.158
2_49291	1	2946677	C	T	0.0526874	0.040865	0.198142		2_49291	1	2946677	C	T	0.0549669	0.0981117	0.575713		2_49291	1	2946677	C	T	0.0563273	0.0929505	0.544962		2_49291	1	2946677	C	T	-0.0497607	0.0443431	0.263
2_25175	1	2949132	A	C	0.0122953	0.0293247	0.675267		2_25175	1	2949132	A	C	0.0455886	0.0688629	0.508449		2_25175	1	2949132	A	C	0.082838	0.0651228	0.204313		2_25175	1	2949132	A	C	-0.040595	0.0320378	0.206
2_40856	1	2950267	C	T	0.0106971	0.029415	0.71633		2_40856	1	2950267	C	T	0.0403634	0.0691099	0.559613		2_40856	1	2950267	C	T	0.0841134	0.065342	0.198954		2_40856	1	2950267	C	T	-0.0413994	0.0320966	0.198
2_33373	1	2952292	A	T	-0.0279631	0.0382908	0.465704		2_33373	1	2952292	A	T	0.0213343	0.0882771	0.809192		2_33373	1	2952292	A	T	0.091552	0.0834871	0.273665		2_33373	1	2952292	A	T	-0.0265019	0.0423251	0.532
2_54619	1	2986922	C	T	0.0204442	0.0283427	0.471193		2_54619	1	2986922	C	T	0.00836237	0.0670444	0.900819		2_54619	1	2986922	C	T	-0.0129354	0.0635203	0.838767		2_54619	1	2986922	C	T	0.0299843	0.0309831	0.334
2_35333	1	2996856	T	C	0.0762274	0.0460186	0.098525		2_35333	1	2996856	T	C	0.0999287	0.109597	0.36259		2_35333	1	2996856	T	C	0.091336	0.10385	0.379812		2_35333	1	2996856	T	C	-0.0224277	0.0499523	0.654
2_10195	1	2997161	A	G	-0.0140707	0.0336053	0.675688		2_10195	1	2997161	A	G	0.0404988	0.0787012	0.607206		2_10195	1	2997161	A	G	0.0902274	0.0744236	0.226299		2_10195	1	2997161	A	G	-0.0370125	0.0361349	0.306
1_0397	1	2998855	C	A	-0.000986599	0.038329	0.979479		1_0397	1	2998855	C	A	0.0159338	0.0883296	0.856964		1_0397	1	2998855	C	A	0.0739546	0.0835894	0.376982		1_0397	1	2998855	C	A	-0.0386024	0.043175	0.372
2_48294	1	2998855	C	A	-0.000986599	0.038329	0.979479		2_48294	1	2998855	C	A	0.0159338	0.0883296	0.856964		2_48294	1	2998855	C	A	0.0739546	0.0835894	0.376982		2_48294	1	2998855	C	A	-0.0386024	0.043175	0.372
2_53014	1	3014658	G	A	-0.000986599	0.038329	0.979479		2_53014	1	3014658	G	A	0.0159338	0.0883296	0.856964		2_53014	1	3014658	G	A	0.0739546	0.0835894	0.376982		2_53014	1	3014658	G	A	-0.0386024	0.043175	0.372
2_00854	1	3017780	C	A	-0.000986599	0.038329	0.979479		2_00854	1	3017780	C	A	0.0159338	0.0883296	0.856964		2_00854	1	3017780	C	A	0.0739546	0.0835894	0.376982		2_00854	1	3017780	C	A	-0.0386024	0.043175	0.372
2_00853	1	3018461	T	C	-0.000986599	0.038329	0.979479		2_00853	1	3018461	T	C	0.0159338	0.0883296	0.856964		2_00853	1	3018461	T	C	0.0739546	0.0835894	0.376982		2_00853	1	3018461	T	C	-0.0386024	0.043175	0.372
2_14633	1	3022892	C	T	0.010349	0.0276934	0.708853		2_14633	1	3022892	C	T	-0.00837043	0.0648576	0.897395		2_14633	1	3022892	C	T	-0.0308752	0.0614277	0.615583		2_14633	1	3022892	C	T	0.0105384	0.0299272	0.725
2_14632	1	3023225	T	G	-0.0617477	0.0295877	0.0376153		2_14632	1	3023225	T	G	-0.0409113	0.0698856	0.5587		2_14632	1	3023225	T	G	-0.0486557	0.0661939	0.462864		2_14632	1	3023225	T	G	-0.0105588	0.0319072	0.741
2_47368	1	3032331	G	A	-0.00299421	0.0345618	0.931012		2_47368	1	3032331	G	A	0.0143904	0.0806452	0.858493		2_47368	1	3032331	G	A	0.0712436	0.0763064	0.351208		2_47368	1	3032331	G	A	-0.051442	0.0378716	0.175
2_20802	1	3035563	G	A	0.00373689	0.0337477	0.911894		2_20802	1	3035563	G	A	0.0142058	0.078565	0.85663		2_20802	1	3035563	G	A	0.0609409	0.0743621	0.41312		2_20802	1	3035563	G	A	-0.0474319	0.0366804	0.197
2_20801	1	3035942	C	A	0.00373689	0.0337477	0.911894		2_20801	1	3035942	C	A	0.0142058	0.078565	0.85663		2_20801	1	3035942	C	A	0.0609409	0.0743621	0.41312		2_20801	1	3035942	C	A	-0.0474319	0.0366804	0.197
2_09654	1	3055311	A	G	-0.000986599	0.038329	0.979479		2_09654	1	3055311	A	G	0.0159338	0.0883296	0.856964		2_09654	1	3055311	A	G	0.0739546	0.0835894	0.376982		2_09654	1	3055311	A	G	-0.0386024	0.043175	0.372
2_53295	1	3118139	G	A	0.0108291	0.0273156	0.692018		2_53295	1	3118139	G	A	0.0150298	0.0643144	0.815377		2_53295	1	3118139	G	A	-0.0130512	0.0609372	0.830551		2_53295	1	3118139	G	A	0.0185533	0.0301024	0.538
2_52976	1	3125676	A	G	0.0241581	0.024835	0.331349		2_52976	1	3125676	A	G	0.0175479	0.0587109	0.765226		2_52976	1	3125676	A	G	-0.00185785	0.0556351	0.973382		2_52976	1	3125676	A	G	0.00935383	0.0270271	0.729
2_44347	1	3129352	C	T	0.0228168	0.0248299	0.358766		2_44347	1	3129352	C	T	0.0175479	0.0587109	0.765226		2_44347	1	3129352	C	T	-0.00185785	0.0556351	0.973382		2_44347	1	3129352	C	T	0.0126342	0.0270106	0.64
2_23706	1	3131281	C	A	0.0229028	0.0248651	0.357641		2_23706	1	3131281	C	A	0.00439857	0.058837	0.940455		2_23706	1	3131281	C	A	-0.0128804	0.0557424	0.817412		2_23706	1	3131281	C	A	0.00605814	0.0268954	0.822
2_23707	1	3132251	A	G	0.0228168	0.0248299	0.358766		2_23707	1	3132251	A	G	0.0175479	0.0587109	0.765226		2_23707	1	3132251	A	G	-0.00185785	0.0556351	0.973382		2_23707	1	3132251	A	G	0.0126342	0.0270106	0.64
2_06640	1	3144735	G	A	0.0553679	0.0431798	0.200596		2_06640	1	3144735	G	A	0.0127714	0.0997425	0.898197		2_06640	1	3144735	G	A	0.0850215	0.0943831	0.368384		2_06640	1	3144735	G	A	-0.0162633	0.0496392	0.743
2_27189	1	3145370	T	C	0.0241581	0.024835	0.331349		2_27189	1	3145370	T	C	0.0175479	0.0587109	0.765226		2_27189	1	3145370	T	C	-0.00185785	0.0556351	0.973382		2_27189	1	3145370	T	C	0.00935383	0.0270271	0.729
2_40758	1	3163128	C	T	-0.0235503	0.0312773	0.451984		2_40758	1	3163128	C	T	-0.019881	0.0720473	0.782775		2_40758	1	3163128	C	T	-0.0233956	0.0682586	0.732019		2_40758	1	3163128	C	T	0.0250521	0.0331321	0.45
2_01267	1	3163999	A	C	0.00884147	0.0249672	0.723459		2_01267	1	3163999	A	C	0.0873407	0.0591452	0.140763		2_01267	1	3163999	A	C	0.0505368	0.0561617	0.3689		2_01267	1	3163999	A	C	0.0337358	0.027264	0.217
2_51110	1	3172507	C	T	0.048051	0.0441165	0.27682		2_51110	1	3172507	C	T	0.0341293	0.10017	0.733548		2_51110	1	3172507	C	T	0.109443	0.094723	0.248811		2_51110	1	3172507	C	T	-0.0276846	0.0510241	0.588
2_50498	1	3204214	C	A	-0.0291041	0.0247107	0.239676		2_50498	1	3204214	C	A	0.00450052	0.0583351	0.938554		2_50498	1	3204214	C	A	0.0284822	0.0552481	0.606546		2_50498	1	3204214	C	A	-0.019251	0.0270091	0.476
2_11202	1	3208100	T	G	-0.0247065	0.0249063	0.321891		2_11202	1	3208100	T	G	0.000272012	0.0587024	0.996306		2_11202	1	3208100	T	G	0.0304771	0.0555923	0.58393		2_11202	1	3208100	T	G	-0.013025	0.0272564	0.633
2_11205	1	3216840	A	G	-0.0234594	0.0248828	0.346434		2_11205	1	3216840	A	G	0.00354879	0.0586445	0.951785		2_11205	1	3216840	A	G	0.0322448	0.0555345	0.561913		2_11205	1	3216840	A	G	-0.0115494	0.0272461	0.672
2_11204	1	3218978	A	G	-0.0291041	0.0247107	0.239676		2_11204	1	3218978	A	G	0.00450052	0.0583351	0.938554		2_11204	1	3218978	A	G	0.0284822	0.0552481	0.606546		2_11204	1	3218978	A	G	-0.019251	0.0270091	0.476
2_11203	1	3220141	T	C	-0.0291041	0.0247107	0.239676		2_11203	1	3220141	T	C	0.00450052	0.0583351	0.938554		2_11203	1	3220141	T	C	0.0284822	0.0552481	0.606546		2_11203	1	3220141	T	C	-0.019251	0.0270091	0.476
2_54271	1	3237407	A	G	0.0138539	0.0371165	0.709185		2_54271	1	3237407	A	G	0.0199557	0.0878711	0.820494		2_54271	1	3237407	A	G	0.0979734	0.0830771	0.239178		2_54271	1	3237407	A	G	-0.0293668	0.0416342	0.481
2_16819	1	3240775	T	C	0.0173273	0.0368783	0.638753		2_16819	1	3240775	T	C	0.00192781	0.0872502	0.982386		2_16819	1	3240775	T	C	0.0759738	0.0825552	0.35814		2_16819	1	3240775	T	C	-0.0361695	0.0412627	0.381
2_16818	1	3241852	T	C	0.0173273	0.0368783	0.638753		2_16818	1	3241852	T	C	0.00192781	0.0872502	0.982386		2_16818	1	3241852	T	C	0.0759738	0.0825552	0.35814		2_16818	1	3241852	T	C	-0.0361695	0.0412627	0.381
2_51841	1	3251239	T	C	-0.0736159	0.0309871	0.0180521		2_51841	1	3251239	T	C	0.00283105	0.0723862	0.968827		2_51841	1	3251239	T	C	-0.0198255	0.0685751	0.772692		2_51841	1	3251239	T	C	0.00668268	0.0333868	0.841
2_07796	1	3251657	C	T	0.00469699	0.038392	0.902697		2_07796	1	3251657	C	T	0.0346104	0.0890672	0.697848		2_07796	1	3251657	C	T	0.106895	0.0841916	0.205153		2_07796	1	3251657	C	T	-0.0269938	0.0421597	0.522
2_27626	1	3252408	T	C	0.0300681	0.0392346	0.443973		2_27626	1	3252408	T	C	-0.0170593	0.0901689	0.850065		2_27626	1	3252408	T	C	0.0593484	0.0853715	0.487462		2_27626	1	3252408	T	C	-0.0301708	0.0442166	0.495
2_49211	1	3264879	G	A	0.0495085	0.0433783	0.254515		2_49211	1	3264879	G	A	0.0341293	0.10017	0.733548		2_49211	1	3264879	G	A	0.109443	0.094723	0.248811		2_49211	1	3264879	G	A	-0.0275692	0.0500145	0.582
1_0969	1	3275795	A	G	0.0495085	0.0433783	0.254515		1_0969	1	3275795	A	G	0.0341293	0.10017	0.733548		1_0969	1	3275795	A	G	0.109443	0.094723	0.248811		1_0969	1	3275795	A	G	-0.0275692	0.0500145	0.582
2_23851	1	3276001	G	A	-0.0737043	0.0337064	0.0294272		2_23851	1	3276001	G	A	0.000809614	0.0775253	0.991674		2_23851	1	3276001	G	A	-0.0159736	0.0734478	0.827975		2_23851	1	3276001	G	A	0.00619096	0.0359082	0.863
2_23850	1	3279115	T	G	-0.0196749	0.0310457	0.526664		2_23850	1	3279115	T	G	0.00347022	0.0731607	0.962199		2_23850	1	3279115	T	G	-0.0171026	0.0693115	0.805265		2_23850	1	3279115	T	G	-0.00725026	0.0337651	0.83
2_49167	1	3290491	A	G	-0.00505935	0.0258467	0.844923		2_49167	1	3290491	A	G	0.0146857	0.0610352	0.810015		2_49167	1	3290491	A	G	0.0287215	0.0578118	0.619674		2_49167	1	3290491	A	G	-0.0241529	0.0284507	0.397
2_30699	1	3295472	A	C	0.0495085	0.0433783	0.254515		2_30699	1	3295472	A	C	0.0341293	0.10017	0.733548		2_30699	1	3295472	A	C	0.109443	0.094723	0.248811		2_30699	1	3295472	A	C	-0.0275692	0.0500145	0.582
2_55488	1	3297212	G	C	0.0305919	0.0287989	0.288849		2_55488	1	3297212	G	C	0.00529478	0.0686391	0.938562		2_55488	1	3297212	G	C	0.0447654	0.064985	0.491426		2_55488	1	3297212	G	C	-0.0330615	0.0322438	0.306
2_33374	1	3305548	G	C	0.0146565	0.0432245	0.734754		2_33374	1	3305548	G	C	0.0408354	0.0998301	0.682785		2_33374	1	3305548	G	C	0.131338	0.0943185	0.164769		2_33374	1	3305548	G	C	-0.0121673	0.0487045	0.803
2_19569	1	3305974	G	A	0.0141731	0.0295899	0.632249		2_19569	1	3305974	G	A	-0.0289789	0.0689994	0.674784		2_19569	1	3305974	G	A	-0.0245119	0.0653791	0.707976		2_19569	1	3305974	G	A	0.00342662	0.0327384	0.917
2_05551	1	3318577	T	C	0.0495085	0.0433783	0.254515		2_05551	1	3318577	T	C	0.0341293	0.10017	0.733548		2_05551	1	3318577	T	C	0.109443	0.094723	0.248811		2_05551	1	3318577	T	C	-0.0275692	0.0500145	0.582
2_05550	1	3319034	C	T	0.0495085	0.0433783	0.254515		2_05550	1	3319034	C	T	0.0341293	0.10017	0.733548		2_05550	1	3319034	C	T	0.109443	0.094723	0.248811		2_05550	1	3319034	C	T	-0.0275692	0.0500145	0.582
1_0314	1	3319422	G	C	-0.00319062	0.0389464	0.934754		1_0314	1	3319422	G	C	0.0272569	0.091884	0.766936		1_0314	1	3319422	G	C	0.103985	0.0868703	0.232213		1_0314	1	3319422	G	C	-0.02072	0.0429094	0.629
2_02576	1	3350467	A	G	0.0560668	0.0415315	0.177891		2_02576	1	3350467	A	G	0.07584	0.0955747	0.428083		2_02576	1	3350467	A	G	0.141573	0.0902902	0.117904		2_02576	1	3350467	A	G	0.00871252	0.0473034	0.854
2_02578	1	3355071	G	T	0.000114014	0.0392808	0.997686		2_02578	1	3355071	G	T	0.0764028	0.0905684	0.399546		2_02578	1	3355071	G	T	0.141543	0.0855338	0.09897		2_02578	1	3355071	G	T	0.00967566	0.0446102	0.828
2_02577	1	3355870	G	T	-0.0282223	0.0392445	0.472533		2_02577	1	3355870	G	T	0.0820265	0.0905021	0.365453		2_02577	1	3355870	G	T	0.160013	0.085381	0.0618539		2_02577	1	3355870	G	T	0.0204061	0.0435661	0.64
2_14328	1	3396288	G	T	0.055202	0.0437807	0.208191		2_14328	1	3396288	G	T	0.131468	0.100696	0.192658		2_14328	1	3396288	G	T	0.156523	0.0952558	0.101355		2_14328	1	3396288	G	T	-0.0131898	0.050281	0.793
2_14329	1	3396929	G	A	0.0177031	0.0319215	0.579535		2_14329	1	3396929	G	A	0.0319916	0.0763601	0.675537		2_14329	1	3396929	G	A	0.0660485	0.0722728	0.361489		2_14329	1	3396929	G	A	-0.0409645	0.0350665	0.244
2_46701	1	3464791	T	C	0.0823494	0.0432007	0.0574398		2_46701	1	3464791	T	C	0.03608	0.100112	0.718797		2_46701	1	3464791	T	C	0.0874901	0.0947442	0.356497		2_46701	1	3464791	T	C	-0.0314152	0.0497151	0.528
2_03799	1	3465435	T	C	0.0430311	0.0357344	0.229326		2_03799	1	3465435	T	C	0.0412547	0.0856779	0.630494		2_03799	1	3465435	T	C	0.0918919	0.0810407	0.25771		2_03799	1	3465435	T	C	-0.0299701	0.0403138	0.458
2_10365	1	3499484	C	T	0.0876739	0.0422549	0.0387256		2_10365	1	3499484	C	T	0.0621019	0.098154	0.527396		2_10365	1	3499484	C	T	0.098028	0.0928923	0.292113		2_10365	1	3499484	C	T	-0.0441913	0.0488256	0.366
2_10366	1	3499934	A	G	0.086073	0.0428402	0.0452849		2_10366	1	3499934	A	G	0.0621019	0.098154	0.527396		2_10366	1	3499934	A	G	0.098028	0.0928923	0.292113		2_10366	1	3499934	A	G	-0.0340182	0.0492819	0.49
2_30985	1	3513467	C	A	0.086073	0.0428402	0.0452849		2_30985	1	3513467	C	A	0.0621019	0.098154	0.527396		2_30985	1	3513467	C	A	0.098028	0.0928923	0.292113		2_30985	1	3513467	C	A	-0.0340182	0.0492819	0.49
2_30986	1	3514155	T	C	0.086073	0.0428402	0.0452849		2_30986	1	3514155	T	C	0.0621019	0.098154	0.527396		2_30986	1	3514155	T	C	0.098028	0.0928923	0.292113		2_30986	1	3514155	T	C	-0.0340182	0.0492819	0.49
2_00218	1	3526570	C	A	0.0668208	0.0361644	0.0654872		2_00218	1	3526570	C	A	-0.0647159	0.0831835	0.437166		2_00218	1	3526570	C	A	-0.0392926	0.0788596	0.618653		2_00218	1	3526570	C	A	-0.0652453	0.0401323	0.105
2_24533	1	3527405	G	A	0.0912257	0.036041	0.0118046		2_24533	1	3527405	G	A	-0.0696252	0.0832246	0.403463		2_24533	1	3527405	G	A	-0.0550891	0.0788802	0.485456		2_24533	1	3527405	G	A	-0.076602	0.0405595	0.0598
2_40201	1	3534583	A	C	0.0668208	0.0361644	0.0654872		2_40201	1	3534583	A	C	-0.0647159	0.0831835	0.437166		2_40201	1	3534583	A	C	-0.0392926	0.0788596	0.618653		2_40201	1	3534583	A	C	-0.0652453	0.0401323	0.105
2_53647	1	3548419	T	C	0.0616874	0.0368966	0.0954357		2_53647	1	3548419	T	C	-0.011661	0.0849187	0.890867		2_53647	1	3548419	T	C	0.0309651	0.0804418	0.700546		2_53647	1	3548419	T	C	-0.0495554	0.0413353	0.231
2_41024	1	3550075	T	C	0.0671554	0.037098	0.0711173		2_41024	1	3550075	T	C	-0.0507586	0.0853842	0.552628		2_41024	1	3550075	T	C	-0.0138275	0.0809416	0.864466		2_41024	1	3550075	T	C	-0.0649868	0.0413025	0.117
2_10396	1	3555791	G	A	0.0516608	0.0428696	0.228988		2_10396	1	3555791	G	A	0.0685528	0.0979581	0.484564		2_10396	1	3555791	G	A	0.119464	0.0926386	0.198157		2_10396	1	3555791	G	A	-0.0189745	0.0483769	0.695
2_10395	1	3556120	T	C	0.0671554	0.037098	0.0711173		2_10395	1	3556120	T	C	-0.0507586	0.0853842	0.552628		2_10395	1	3556120	T	C	-0.0138275	0.0809416	0.864466		2_10395	1	3556120	T	C	-0.0649868	0.0413025	0.117
2_38421	1	3607836	G	A	0.00641584	0.041309	0.876664		2_38421	1	3607836	G	A	-0.089757	0.102596	0.382328		2_38421	1	3607836	G	A	-0.0853278	0.0972069	0.380732		2_38421	1	3607836	G	A	-0.0528805	0.0439531	0.23
2_21017	1	3642059	A	G	0.0616536	0.0376216	0.102155		2_21017	1	3642059	A	G	-0.0472298	0.0865985	0.585878		2_21017	1	3642059	A	G	-0.0122753	0.0820863	0.881224		2_21017	1	3642059	A	G	-0.0651357	0.0422098	0.124
2_21016	1	3642673	A	G	0.0325844	0.0302918	0.282807		2_21016	1	3642673	A	G	-0.00918707	0.0723411	0.899025		2_21016	1	3642673	A	G	0.0180023	0.0685356	0.792978		2_21016	1	3642673	A	G	-0.0375663	0.0332159	0.259
2_53074	1	3648359	T	C	0.0312378	0.0305042	0.306518		2_53074	1	3648359	T	C	-0.0144005	0.0729136	0.843564		2_53074	1	3648359	T	C	0.0154645	0.0690827	0.823017		2_53074	1	3648359	T	C	-0.0402752	0.0334264	0.229
2_32648	1	3665671	A	T	0.0655148	0.036819	0.0760434		2_32648	1	3665671	A	T	-0.00972398	0.0846421	0.908612		2_32648	1	3665671	A	T	0.057965	0.0801307	0.46999		2_32648	1	3665671	A	T	-0.0313334	0.0412906	0.448
2_05278	1	3666126	G	A	0.0549948	0.0410443	0.181148		2_05278	1	3666126	G	A	0.103279	0.0933429	0.269388		2_05278	1	3666126	G	A	0.1928	0.0879371	0.0290859		2_05278	1	3666126	G	A	0.0178545	0.0455751	0.695
2_10969	1	3672004	A	G	-0.0449177	0.0269816	0.0968544		2_10969	1	3672004	A	G	-0.0416656	0.0650023	0.522004		2_10969	1	3672004	A	G	-0.0697913	0.0615016	0.257338		2_10969	1	3672004	A	G	-0.0237999	0.0289598	0.412
2_10970	1	3672287	A	C	0.0372626	0.0297546	0.211283		2_10970	1	3672287	A	C	0.00961675	0.0709502	0.892271		2_10970	1	3672287	A	C	0.05168	0.0671617	0.442188		2_10970	1	3672287	A	C	-0.01869	0.0325756	0.567
2_18767	1	3677625	C	T	0.0852691	0.0406592	0.0366939		2_18767	1	3677625	C	T	0.0777567	0.0931303	0.404402		2_18767	1	3677625	C	T	0.148954	0.0879328	0.0912762		2_18767	1	3677625	C	T	0.00362295	0.0459953	0.937
2_49074	1	3694503	C	T	-0.0588437	0.0268215	0.0288977		2_49074	1	3694503	C	T	-0.00964993	0.0648686	0.881839		2_49074	1	3694503	C	T	-0.0236201	0.0614491	0.700955		2_49074	1	3694503	C	T	-0.00158288	0.0287654	0.956
2_38585	1	3708088	A	G	0.0836878	0.0404974	0.0395146		2_38585	1	3708088	A	G	0.0745312	0.0927063	0.42204		2_38585	1	3708088	A	G	0.145799	0.0875387	0.0968126		2_38585	1	3708088	A	G	-0.000866141	0.0461107	0.985
2_38586	1	3709315	G	T	0.0556996	0.040255	0.167339		2_38586	1	3709315	G	T	0.0740101	0.0936165	0.429799		2_38586	1	3709315	G	T	0.163034	0.0883058	0.0658069		2_38586	1	3709315	G	T	0.00342405	0.0452457	0.94
2_18875	1	3713506	G	T	-0.0577318	0.0269744	0.0330237		2_18875	1	3713506	G	T	-0.0385	0.065436	0.556717		2_18875	1	3713506	G	T	-0.0570555	0.0619492	0.357761		2_18875	1	3713506	G	T	-0.0201207	0.0289734	0.488
2_32211	1	3713665	A	C	0.05336	0.0407081	0.190784		2_32211	1	3713665	A	C	0.0806848	0.092786	0.385201		2_32211	1	3713665	A	C	0.165676	0.0875165	0.059275		2_32211	1	3713665	A	C	0.011257	0.0453369	0.804
2_12302	1	3724152	G	A	0.054651	0.0406146	0.179301		2_12302	1	3724152	G	A	0.112859	0.0924406	0.223055		2_12302	1	3724152	G	A	0.185764	0.0871607	0.0338502		2_12302	1	3724152	G	A	0.0191653	0.0454176	0.673
2_12303	1	3726284	C	T	0.0849634	0.0404301	0.0363107		2_12303	1	3726284	C	T	0.106752	0.0924037	0.248863		2_12303	1	3726284	C	T	0.166073	0.0872312	0.0578558		2_12303	1	3726284	C	T	0.00725425	0.0461679	0.875
2_50341	1	3732158	A	G	0.0569463	0.0401619	0.157102		2_50341	1	3732158	A	G	0.112859	0.0924406	0.223055		2_50341	1	3732158	A	G	0.185764	0.0871607	0.0338502		2_50341	1	3732158	A	G	0.00972291	0.0450935	0.829
2_07252	1	3764988	G	T	0.054651	0.0406146	0.179301		2_07252	1	3764988	G	T	0.112859	0.0924406	0.223055		2_07252	1	3764988	G	T	0.185764	0.0871607	0.0338502		2_07252	1	3764988	G	T	0.0191653	0.0454176	0.673
2_07253	1	3765336	T	G	0.054651	0.0406146	0.179301		2_07253	1	3765336	T	G	0.112859	0.0924406	0.223055		2_07253	1	3765336	T	G	0.185764	0.0871607	0.0338502		2_07253	1	3765336	T	G	0.0191653	0.0454176	0.673
2_09081	1	3778281	C	T	0.0697781	0.0360561	0.0537609		2_09081	1	3778281	C	T	0.0473917	0.0829697	0.568281		2_09081	1	3778281	C	T	0.109492	0.0784076	0.163574		2_09081	1	3778281	C	T	-0.0166055	0.0408345	0.685
2_09080	1	3779931	T	C	0.054651	0.0406146	0.179301		2_09080	1	3779931	T	C	0.112859	0.0924406	0.223055		2_09080	1	3779931	T	C	0.185764	0.0871607	0.0338502		2_09080	1	3779931	T	C	0.0191653	0.0454176	0.673
2_43296	1	3789223	G	A	0.0195803	0.0279403	0.483898		2_43296	1	3789223	G	A	-0.013626	0.0663035	0.837308		2_43296	1	3789223	G	A	-0.0176776	0.0628173	0.77858		2_43296	1	3789223	G	A	0.0199544	0.03041	0.512
2_53545	1	3792584	G	A	0.054651	0.0406146	0.179301		2_53545	1	3792584	G	A	0.112859	0.0924406	0.223055		2_53545	1	3792584	G	A	0.185764	0.0871607	0.0338502		2_53545	1	3792584	G	A	0.0191653	0.0454176	0.673
2_46469	1	3817270	T	C	0.0849634	0.0404301	0.0363107		2_46469	1	3817270	T	C	0.106752	0.0924037	0.248863		2_46469	1	3817270	T	C	0.166073	0.0872312	0.0578558		2_46469	1	3817270	T	C	0.00725425	0.0461679	0.875
2_50771	1	3848223	T	C	0.0522871	0.0308835	0.0913343		2_50771	1	3848223	T	C	0.0508916	0.0730393	0.486467		2_50771	1	3848223	T	C	0.103066	0.06901	0.136322		2_50771	1	3848223	T	C	-0.00673123	0.0339284	0.843
2_08036	1	3849372	A	C	0.0849634	0.0404301	0.0363107		2_08036	1	3849372	A	C	0.106752	0.0924037	0.248863		2_08036	1	3849372	A	C	0.166073	0.0872312	0.0578558		2_08036	1	3849372	A	C	0.00725425	0.0461679	0.875
2_11378	1	3858158	A	G	0.0569463	0.0401619	0.157102		2_11378	1	3858158	A	G	0.112859	0.0924406	0.223055		2_11378	1	3858158	A	G	0.185764	0.0871607	0.0338502		2_11378	1	3858158	A	G	0.00972291	0.0450935	0.829
2_11379	1	3862987	C	A	0.0951945	0.0411083	0.0211503		2_11379	1	3862987	C	A	0.101577	0.0948398	0.284984		2_11379	1	3862987	C	A	0.169918	0.0895069	0.0585725		2_11379	1	3862987	C	A	0.0113844	0.0465462	0.807
2_48513	1	3868412	G	A	0.0569463	0.0401619	0.157102		2_48513	1	3868412	G	A	0.112859	0.0924406	0.223055		2_48513	1	3868412	G	A	0.185764	0.0871607	0.0338502		2_48513	1	3868412	G	A	0.00972291	0.0450935	0.829
2_39085	1	3879260	A	G	0.00753555	0.0348282	0.82883		2_39085	1	3879260	A	G	0.0658967	0.0826699	0.425997		2_39085	1	3879260	A	G	0.129523	0.0780629	0.0980809		2_39085	1	3879260	A	G	0.00609731	0.038453	0.874
2_19288	1	3888584	A	G	0.0529797	0.0306792	0.0850666		2_19288	1	3888584	A	G	0.0423489	0.0719587	0.556613		2_19288	1	3888584	A	G	0.0956924	0.068001	0.16036		2_19288	1	3888584	A	G	-0.00864036	0.0336333	0.797
2_19287	1	3888852	T	C	0.0719015	0.0358778	0.0458309		2_19287	1	3888852	T	C	0.114014	0.0823865	0.167383		2_19287	1	3888852	T	C	0.16769	0.0777197	0.0317224		2_19287	1	3888852	T	C	0.0166528	0.0391157	0.671
2_25939	1	3898373	G	A	0.076866	0.0336485	0.0229456		2_25939	1	3898373	G	A	0.0255989	0.0768731	0.739357		2_25939	1	3898373	G	A	0.0798951	0.0727074	0.27268		2_25939	1	3898373	G	A	-0.0106936	0.037269	0.774
2_25938	1	3899232	A	G	0.054651	0.0406146	0.179301		2_25938	1	3899232	A	G	0.112859	0.0924406	0.223055		2_25938	1	3899232	A	G	0.185764	0.0871607	0.0338502		2_25938	1	3899232	A	G	0.0191653	0.0454176	0.673
2_14287	1	3901186	A	C	0.0849634	0.0404301	0.0363107		2_14287	1	3901186	A	C	0.106752	0.0924037	0.248863		2_14287	1	3901186	A	C	0.166073	0.0872312	0.0578558		2_14287	1	3901186	A	C	0.00725425	0.0461679	0.875
2_14286	1	3901706	G	A	0.054651	0.0406146	0.179301		2_14286	1	3901706	G	A	0.112859	0.0924406	0.223055		2_14286	1	3901706	G	A	0.185764	0.0871607	0.0338502		2_14286	1	3901706	G	A	0.0191653	0.0454176	0.673
2_04267	1	3920703	G	A	-0.0612862	0.0593998	0.302896		2_04267	1	3920703	G	A	0.128149	0.161056	0.426826		2_04267	1	3920703	G	A	0.184339	0.152394	0.227343		2_04267	1	3920703	G	A	0.0394034	0.0636737	0.536
2_30760	1	3928159	G	T	0.0147063	0.0454496	0.746453		2_30760	1	3928159	G	T	0.0583978	0.113986	0.608787		2_30760	1	3928159	G	T	0.132913	0.107781	0.218441		2_30760	1	3928159	G	T	0.0221791	0.0475209	0.641
2_18817	1	3928433	G	T	0.057019	0.0312226	0.068668		2_18817	1	3928433	G	T	0.0576365	0.0745367	0.439954		2_18817	1	3928433	G	T	0.137546	0.070258	0.0511554		2_18817	1	3928433	G	T	0.00429799	0.0335194	0.898
2_49943	1	3940226	G	A	0.0128004	0.0270504	0.636359		2_49943	1	3940226	G	A	-0.011596	0.0635938	0.855431		2_49943	1	3940226	G	A	-0.0404373	0.0602132	0.502357		2_49943	1	3940226	G	A	0.0321925	0.0293412	0.273
2_23742	1	3945116	T	C	-0.0569419	0.0289587	0.0500495		2_23742	1	3945116	T	C	0.0135078	0.069001	0.844924		2_23742	1	3945116	T	C	0.00502923	0.0653802	0.938734		2_23742	1	3945116	T	C	-0.0190149	0.0316435	0.548
2_09278	1	3949694	T	C	0.0615482	0.0344656	0.0749966		2_09278	1	3949694	T	C	0.0553496	0.0798716	0.488838		2_09278	1	3949694	T	C	0.136173	0.0753402	0.0716594		2_09278	1	3949694	T	C	-0.00161385	0.0372864	0.966
2_09277	1	3950053	G	A	0.0887391	0.0348434	0.011298		2_09277	1	3950053	G	A	-0.00854909	0.0810533	0.916067		2_09277	1	3950053	G	A	0.07236	0.0766878	0.346124		2_09277	1	3950053	G	A	-0.0230854	0.0376704	0.54
2_48442	1	3952386	T	G	0.0146007	0.0253172	0.564505		2_48442	1	3952386	T	G	-0.0236718	0.0597983	0.692479		2_48442	1	3952386	T	G	-0.0432581	0.0566186	0.445431		2_48442	1	3952386	T	G	0.0225162	0.0275582	0.414
2_44219	1	3964479	A	C	-0.0627329	0.0297296	0.0355556		2_44219	1	3964479	A	C	-0.0142033	0.0705942	0.840676		2_44219	1	3964479	A	C	-0.0213964	0.0668797	0.749241		2_44219	1	3964479	A	C	-0.020341	0.0327942	0.536
2_12168	1	3970294	A	C	0.0369738	0.0406139	0.36325		2_12168	1	3970294	A	C	0.0541612	0.0934036	0.562428		2_12168	1	3970294	A	C	0.141116	0.0881832	0.110558		2_12168	1	3970294	A	C	0.000418745	0.0451547	0.993
2_00103	1	3985815	C	T	-0.00350926	0.0304794	0.908404		2_00103	1	3985815	C	T	0.0651514	0.071826	0.365071		2_00103	1	3985815	C	T	0.131849	0.067732	0.05248		2_00103	1	3985815	C	T	-0.000894169	0.0332163	0.979
2_00104	1	3990629	C	T	-0.00159598	0.030844	0.958762		2_00104	1	3990629	C	T	0.0655293	0.0727808	0.368623		2_00104	1	3990629	C	T	0.143097	0.0685695	0.0377122		2_00104	1	3990629	C	T	-0.00101111	0.0335151	0.976
1_0976	1	4029644	A	G	0.0235351	0.0388082	0.54461		1_0976	1	4029644	A	G	0.0684949	0.0886116	0.440121		1_0976	1	4029644	A	G	0.132719	0.0837003	0.113837		1_0976	1	4029644	A	G	-0.00574124	0.0441465	0.897
2_03583	1	4030904	C	T	0.0262467	0.0384243	0.495009		2_03583	1	4030904	C	T	0.0684949	0.0886116	0.440121		2_03583	1	4030904	C	T	0.132719	0.0837003	0.113837		2_03583	1	4030904	C	T	-0.01412	0.0435252	0.746
2_55030	1	4045329	T	C	-0.0537866	0.0584666	0.358229		2_55030	1	4045329	T	C	0.0690888	0.156684	0.65956		2_55030	1	4045329	T	C	0.114091	0.14836	0.442466		2_55030	1	4045329	T	C	0.0241517	0.0626497	0.7
2_48591	1	4050274	C	G	0.0235351	0.0388082	0.54461		2_48591	1	4050274	C	G	0.0623669	0.0894342	0.486105		2_48591	1	4050274	C	G	0.130083	0.0844816	0.12463		2_48591	1	4050274	C	G	-0.00445561	0.0445636	0.92
2_03167	1	4059276	C	A	0.0235351	0.0388082	0.54461		2_03167	1	4059276	C	A	0.0684949	0.0886116	0.440121		2_03167	1	4059276	C	A	0.132719	0.0837003	0.113837		2_03167	1	4059276	C	A	-0.00574124	0.0441465	0.897
2_16948	1	4070484	T	C	-0.00335138	0.0285223	0.906531		2_16948	1	4070484	T	C	0.0408294	0.0667092	0.540951		2_16948	1	4070484	T	C	0.0943225	0.0630169	0.135464		2_16948	1	4070484	T	C	-0.0183069	0.0316647	0.564
2_49267	1	4108180	C	A	0.0235351	0.0388082	0.54461		2_49267	1	4108180	C	A	0.0684949	0.0886116	0.440121		2_49267	1	4108180	C	A	0.132719	0.0837003	0.113837		2_49267	1	4108180	C	A	-0.00574124	0.0441465	0.897
2_45826	1	4415860	C	T	0.0439062	0.0389652	0.260594		2_45826	1	4415860	C	T	0.0980871	0.0898279	0.275703		2_45826	1	4415860	C	T	0.136562	0.0849205	0.108824		2_45826	1	4415860	C	T	0.0110325	0.0449378	0.806
2_25593	1	4453090	A	C	-0.030009	0.0279258	0.283293		2_25593	1	4453090	A	C	0.0739301	0.0665476	0.267455		2_25593	1	4453090	A	C	0.0444769	0.0631269	0.48161		2_25593	1	4453090	A	C	0.000658555	0.0305245	0.983
2_25594	1	4453420	T	C	-0.00283418	0.0380144	0.940611		2_25594	1	4453420	T	C	0.0925521	0.0875616	0.291335		2_25594	1	4453420	T	C	0.144313	0.0827076	0.0819981		2_25594	1	4453420	T	C	-0.00675124	0.0419552	0.872
2_04259	1	4461838	G	A	-0.00283418	0.0380144	0.940611		2_04259	1	4461838	G	A	0.0925521	0.0875616	0.291335		2_04259	1	4461838	G	A	0.144313	0.0827076	0.0819981		2_04259	1	4461838	G	A	-0.00675124	0.0419552	0.872
2_29314	1	4474660	C	T	-0.0490709	0.0272218	0.0723041		2_29314	1	4474660	C	T	0.0528092	0.065389	0.419929		2_29314	1	4474660	C	T	0.028926	0.0619978	0.641137		2_29314	1	4474660	C	T	0.00875278	0.0301101	0.771
2_20957	1	4486784	T	C	-0.0283252	0.0275327	0.30429		2_20957	1	4486784	T	C	0.0735731	0.0659985	0.26581		2_20957	1	4486784	T	C	0.0477302	0.0625983	0.44635		2_20957	1	4486784	T	C	0.0144093	0.0300478	0.632
2_07632	1	4496790	G	A	0.0131809	0.0276151	0.63344		2_07632	1	4496790	G	A	-0.0713774	0.0651373	0.274015		2_07632	1	4496790	G	A	-0.0637196	0.0617294	0.302762		2_07632	1	4496790	G	A	0.0175045	0.0306191	0.568
1_0673	1	4497139	G	A	0.01696	0.0262007	0.517854		1_0673	1	4497139	G	A	-0.107732	0.061289	0.0797716		1_0673	1	4497139	G	A	-0.0901268	0.0581334	0.122076		1_0673	1	4497139	G	A	-0.0104236	0.0284664	0.714
2_07633	1	4497139	C	T	0.0183128	0.0262203	0.485375		2_07633	1	4497139	C	T	-0.104294	0.0613609	0.0901903		2_07633	1	4497139	C	T	-0.0882613	0.0581926	0.130355		2_07633	1	4497139	C	T	-0.00882132	0.0284608	0.757
2_07630	1	4498668	T	G	-0.0346926	0.0282144	0.219668		2_07630	1	4498668	T	G	0.0598328	0.0669787	0.372382		2_07630	1	4498668	T	G	0.0264121	0.0635244	0.677858		2_07630	1	4498668	T	G	0.0127034	0.0305984	0.678
1_0672	1	4498886	A	T	-0.036236	0.0282245	0.200041		1_0672	1	4498886	A	T	0.052152	0.0670817	0.43749		1_0672	1	4498886	A	T	0.0199412	0.06361	0.754117		1_0672	1	4498886	A	T	0.00949134	0.0305632	0.756
2_07631	1	4499067	C	A	-0.0282512	0.0284111	0.320727		2_07631	1	4499067	C	A	0.0496697	0.0675331	0.462598		2_07631	1	4499067	C	A	0.00984378	0.0640392	0.877934		2_07631	1	4499067	C	A	0.00336448	0.0306286	0.913
2_00713	1	4506642	G	T	0.00619889	0.0384468	0.872003		2_00713	1	4506642	G	T	0.0977011	0.0885711	0.270845		2_00713	1	4506642	G	T	0.156114	0.0836157	0.0628366		2_00713	1	4506642	G	T	0.00202796	0.0433804	0.963
2_24737	1	4507702	T	G	0.0215604	0.0384551	0.575384		2_24737	1	4507702	T	G	0.0922975	0.0886239	0.298475		2_24737	1	4507702	T	G	0.138357	0.0837486	0.0995335		2_24737	1	4507702	T	G	-0.0105304	0.0437765	0.81
2_07128	1	4527856	C	T	0.0216472	0.0355731	0.543233		2_07128	1	4527856	C	T	0.0847682	0.0817836	0.300777		2_07128	1	4527856	C	T	0.153525	0.077132	0.0474201		2_07128	1	4527856	C	T	0.00755143	0.039853	0.85
2_07129	1	4528100	T	G	0.0187505	0.0388365	0.629534		2_07129	1	4528100	T	G	0.0922975	0.0886239	0.298475		2_07129	1	4528100	T	G	0.138357	0.0837486	0.0995335		2_07129	1	4528100	T	G	-0.00194704	0.0443773	0.965
2_11834	1	4530529	A	G	0.0245699	0.0357731	0.492647		2_11834	1	4530529	A	G	0.07675	0.0823107	0.351831		2_11834	1	4530529	A	G	0.148451	0.0776414	0.0567929		2_11834	1	4530529	A	G	0.00857255	0.0399619	0.83
2_28962	1	4531159	A	C	0.0245699	0.0357731	0.492647		2_28962	1	4531159	A	C	0.07675	0.0823107	0.351831		2_28962	1	4531159	A	C	0.148451	0.0776414	0.0567929		2_28962	1	4531159	A	C	0.00857255	0.0399619	0.83
2_06644	1	4572422	C	A	0.0671853	0.0421017	0.111436		2_06644	1	4572422	C	A	0.0327815	0.095877	0.732648		2_06644	1	4572422	C	A	0.0649799	0.0907835	0.474672		2_06644	1	4572422	C	A	-0.0226004	0.0476309	0.635
2_35134	1	4572464	A	C	0.0178783	0.0464739	0.700696		2_35134	1	4572464	A	C	-0.115649	0.11272	0.305697		2_35134	1	4572464	A	C	-0.105988	0.106812	0.32183		2_35134	1	4572464	A	C	-0.0711502	0.049492	0.151
2_23424	1	4589181	T	C	0.0671853	0.0421017	0.111436		2_23424	1	4589181	T	C	0.0327815	0.095877	0.732648		2_23424	1	4589181	T	C	0.0649799	0.0907835	0.474672		2_23424	1	4589181	T	C	-0.0226004	0.0476309	0.635
2_23423	1	4590570	A	G	0.048398	0.0420589	0.250632		2_23423	1	4590570	A	G	0.0389877	0.0956414	0.683815		2_23423	1	4590570	A	G	0.08543	0.0905126	0.345981		2_23423	1	4590570	A	G	-0.00751263	0.0471187	0.873
2_34154	1	4597139	T	A	0.00228534	0.0273997	0.933575		2_34154	1	4597139	T	A	0.00915045	0.0646281	0.887499		2_34154	1	4597139	T	A	0.00674318	0.0612344	0.912385		2_34154	1	4597139	T	A	0.0323946	0.029993	0.281
2_10316	1	4597749	C	T	0.069246	0.0415615	0.0965835		2_10316	1	4597749	C	T	0.0327815	0.095877	0.732648		2_10316	1	4597749	C	T	0.0649799	0.0907835	0.474672		2_10316	1	4597749	C	T	-0.031785	0.0468515	0.498
2_40491	1	4600001	A	G	0.0495037	0.0297047	0.0965008		2_40491	1	4600001	A	G	-0.0259884	0.0695211	0.708793		2_40491	1	4600001	A	G	0.0214156	0.0658732	0.745321		2_40491	1	4600001	A	G	-0.0376715	0.0325169	0.247
2_11053	1	4607157	T	G	0.0671853	0.0421017	0.111436		2_11053	1	4607157	T	G	0.0327815	0.095877	0.732648		2_11053	1	4607157	T	G	0.0649799	0.0907835	0.474672		2_11053	1	4607157	T	G	-0.0226004	0.0476309	0.635
2_18399	1	4617471	G	A	0.0360391	0.0321599	0.263215		2_18399	1	4617471	G	A	-0.0358826	0.0744236	0.630046		2_18399	1	4617471	G	A	0.013943	0.0705365	0.843431		2_18399	1	4617471	G	A	-0.0491161	0.0352426	0.164
2_28620	1	4617865	C	T	0.0360391	0.0321599	0.263215		2_28620	1	4617865	C	T	-0.0358826	0.0744236	0.630046		2_28620	1	4617865	C	T	0.013943	0.0705365	0.843431		2_28620	1	4617865	C	T	-0.0491161	0.0352426	0.164
2_10769	1	4618155	C	T	0.0374585	0.0319095	0.241232		2_10769	1	4618155	C	T	-0.0301088	0.073831	0.683696		2_10769	1	4618155	C	T	0.0166169	0.0699655	0.812424		2_10769	1	4618155	C	T	-0.0461672	0.035069	0.189
2_27243	1	4623083	T	C	0.0653519	0.0420469	0.121023		2_27243	1	4623083	T	C	-0.00211305	0.0957959	0.982416		2_27243	1	4623083	T	C	0.0424747	0.0907325	0.640019		2_27243	1	4623083	T	C	-0.0307428	0.0472281	0.516
2_27242	1	4623786	C	A	0.0653519	0.0420469	0.121023		2_27242	1	4623786	C	A	-0.00211305	0.0957959	0.982416		2_27242	1	4623786	C	A	0.0424747	0.0907325	0.640019		2_27242	1	4623786	C	A	-0.0307428	0.0472281	0.516
2_09463	1	4630735	T	C	0.0441638	0.042523	0.299713		2_09463	1	4630735	T	C	0.016159	0.096623	0.867292		2_09463	1	4630735	T	C	0.0679138	0.0914711	0.458368		2_09463	1	4630735	T	C	-0.0244154	0.0474835	0.607
2_09464	1	4631409	G	A	0.0716701	0.0419575	0.0884909		2_09464	1	4631409	G	A	0.0219297	0.0956922	0.818888		2_09464	1	4631409	G	A	0.0629119	0.0906035	0.487972		2_09464	1	4631409	G	A	-0.0261523	0.0474465	0.582
2_38363	1	4637146	C	G	0.0716701	0.0419575	0.0884909		2_38363	1	4637146	C	G	0.0219297	0.0956922	0.818888		2_38363	1	4637146	C	G	0.0629119	0.0906035	0.487972		2_38363	1	4637146	C	G	-0.0261523	0.0474465	0.582
2_55582	1	4655483	C	T	0.0716701	0.0419575	0.0884909		2_55582	1	4655483	C	T	0.0219297	0.0956922	0.818888		2_55582	1	4655483	C	T	0.0629119	0.0906035	0.487972		2_55582	1	4655483	C	T	-0.0261523	0.0474465	0.582
1_0311	1	4675961	C	A	0.0530435	0.0419517	0.206927		1_0311	1	4675961	C	A	0.0282072	0.0955364	0.767999		1_0311	1	4675961	C	A	0.0834222	0.0904075	0.35686		1_0311	1	4675961	C	A	-0.0110937	0.0469348	0.813
2_01260	1	4675961	C	A	0.0530435	0.0419517	0.206927		2_01260	1	4675961	C	A	0.0282072	0.0955364	0.767999		2_01260	1	4675961	C	A	0.0834222	0.0904075	0.35686		2_01260	1	4675961	C	A	-0.0110937	0.0469348	0.813
2_01261	1	4676337	G	A	0.0716701	0.0419575	0.0884909		2_01261	1	4676337	G	A	0.0219297	0.0956922	0.818888		2_01261	1	4676337	G	A	0.0629119	0.0906035	0.487972		2_01261	1	4676337	G	A	-0.0261523	0.0474465	0.582
2_00798	1	4685925	G	T	0.0530435	0.0419517	0.206927		2_00798	1	4685925	G	T	0.0282072	0.0955364	0.767999		2_00798	1	4685925	G	T	0.0834222	0.0904075	0.35686		2_00798	1	4685925	G	T	-0.0110937	0.0469348	0.813
2_00797	1	4689610	A	C	0.0726133	0.0363624	0.0466042		2_00797	1	4689610	A	C	0.0240431	0.0849862	0.777437		2_00797	1	4689610	A	C	0.057038	0.0804678	0.478961		2_00797	1	4689610	A	C	-0.0123426	0.0409952	0.764
2_51823	1	4694480	G	A	0.0496006	0.0300034	0.0991919		2_51823	1	4694480	G	A	-0.0360526	0.0702808	0.60833		2_51823	1	4694480	G	A	0.0108577	0.0666147	0.87063		2_51823	1	4694480	G	A	-0.0417144	0.0327859	0.204
2_04559	1	4696256	G	A	0.0716701	0.0419575	0.0884909		2_04559	1	4696256	G	A	0.0219297	0.0956922	0.818888		2_04559	1	4696256	G	A	0.0629119	0.0906035	0.487972		2_04559	1	4696256	G	A	-0.0261523	0.0474465	0.582
2_04560	1	4696667	G	A	0.0716701	0.0419575	0.0884909		2_04560	1	4696667	G	A	0.0219297	0.0956922	0.818888		2_04560	1	4696667	G	A	0.0629119	0.0906035	0.487972		2_04560	1	4696667	G	A	-0.0261523	0.0474465	0.582
2_21565	1	4698861	A	G	0.0506558	0.0297946	0.0899854		2_21565	1	4698861	A	G	-0.0308869	0.0697765	0.658324		2_21565	1	4698861	A	G	0.0132888	0.0661281	0.840865		2_21565	1	4698861	A	G	-0.0391924	0.0326312	0.231
2_21566	1	4699108	A	G	0.0716701	0.0419575	0.0884909		2_21566	1	4699108	A	G	0.0219297	0.0956922	0.818888		2_21566	1	4699108	A	G	0.0629119	0.0906035	0.487972		2_21566	1	4699108	A	G	-0.0261523	0.0474465	0.582
2_51226	1	4701570	C	T	0.043911	0.0303415	0.148726		2_51226	1	4701570	C	T	-0.0332273	0.0707666	0.639018		2_51226	1	4701570	C	T	0.0123059	0.0670698	0.854542		2_51226	1	4701570	C	T	-0.0366439	0.0334667	0.274
2_16743	1	4707752	C	T	0.0530435	0.0419517	0.206927		2_16743	1	4707752	C	T	0.0282072	0.0955364	0.767999		2_16743	1	4707752	C	T	0.0834222	0.0904075	0.35686		2_16743	1	4707752	C	T	-0.0110937	0.0469348	0.813
2_16744	1	4708627	G	A	0.0496006	0.0300034	0.0991919		2_16744	1	4708627	G	A	-0.0360526	0.0702808	0.60833		2_16744	1	4708627	G	A	0.0108577	0.0666147	0.87063		2_16744	1	4708627	G	A	-0.0417144	0.0327859	0.204
2_40513	1	4731762	A	G	0.060807	0.0385329	0.115454		2_40513	1	4731762	A	G	-0.00948397	0.089837	0.915993		2_40513	1	4731762	A	G	0.0536006	0.0850657	0.529087		2_40513	1	4731762	A	G	-0.0235862	0.042938	0.583
2_48570	1	4735336	T	G	0.0530435	0.0419517	0.206927		2_48570	1	4735336	T	G	0.0282072	0.0955364	0.767999		2_48570	1	4735336	T	G	0.0834222	0.0904075	0.35686		2_48570	1	4735336	T	G	-0.0110937	0.0469348	0.813
2_02239	1	4753216	C	T	0.0765511	0.0410792	0.0632265		2_02239	1	4753216	C	T	0.0375042	0.0937066	0.689262		2_02239	1	4753216	C	T	0.0744568	0.0887073	0.401915		2_02239	1	4753216	C	T	-0.0184817	0.0464537	0.691
2_02240	1	4755381	G	A	0.0765511	0.0410792	0.0632265		2_02240	1	4755381	G	A	0.0375042	0.0937066	0.689262		2_02240	1	4755381	G	A	0.0744568	0.0887073	0.401915		2_02240	1	4755381	G	A	-0.0184817	0.0464537	0.691
2_48225	1	4778823	T	C	0.060391	0.039242	0.12472		2_48225	1	4778823	T	C	0.00262039	0.0910938	0.97707		2_48225	1	4778823	T	C	0.0413916	0.0862774	0.631743		2_48225	1	4778823	T	C	-0.0259509	0.0440138	0.556
2_49907	1	4784092	A	G	0.056192	0.0408281	0.169604		2_49907	1	4784092	A	G	0.0157227	0.0929507	0.865788		2_49907	1	4784092	A	G	0.0584798	0.0880102	0.506885		2_49907	1	4784092	A	G	-0.0158382	0.0454545	0.728
2_45656	1	4794847	T	C	0.0376144	0.0311847	0.228559		2_45656	1	4794847	T	C	-0.0476726	0.0733199	0.516042		2_45656	1	4794847	T	C	-0.0387254	0.0694813	0.57769		2_45656	1	4794847	T	C	-0.0731909	0.0348766	0.0366
2_44751	1	4799045	G	A	0.0738512	0.0408245	0.0713076		2_44751	1	4799045	G	A	0.00974455	0.0930883	0.916697		2_44751	1	4799045	G	A	0.0389941	0.0881728	0.658618		2_44751	1	4799045	G	A	-0.0300493	0.0459166	0.513
2_26693	1	4837891	G	A	0.0335675	0.0278988	0.229714		2_26693	1	4837891	G	A	-0.0140012	0.0654553	0.830762		2_26693	1	4837891	G	A	0.00453016	0.0620214	0.94182		2_26693	1	4837891	G	A	-0.0450704	0.0308568	0.145
2_05267	1	4841797	G	T	0.0608939	0.033499	0.0699493		2_05267	1	4841797	G	T	0.0368584	0.0775109	0.634746		2_05267	1	4841797	G	T	0.0697605	0.0733598	0.342375		2_05267	1	4841797	G	T	-0.0114654	0.03717	0.758
2_23673	1	4863704	T	G	0.056192	0.0408281	0.169604		2_23673	1	4863704	T	G	0.0157227	0.0929507	0.865788		2_23673	1	4863704	T	G	0.0584798	0.0880102	0.506885		2_23673	1	4863704	T	G	-0.0158382	0.0454545	0.728
2_23672	1	4865610	C	T	0.0320344	0.0278125	0.250187		2_23672	1	4865610	C	T	0.0122395	0.0652113	0.851242		2_23672	1	4865610	C	T	0.0182154	0.061781	0.768314		2_23672	1	4865610	C	T	-0.0367535	0.0309456	0.236
2_21794	1	4872893	A	G	0.0738512	0.0408245	0.0713076		2_21794	1	4872893	A	G	0.00974455	0.0930883	0.916697		2_21794	1	4872893	A	G	0.0389941	0.0881728	0.658618		2_21794	1	4872893	A	G	-0.0300493	0.0459166	0.513
2_51336	1	4876107	A	G	0.0488465	0.0252991	0.0543172		2_51336	1	4876107	A	G	0.044223	0.0600028	0.461668		2_51336	1	4876107	A	G	0.0543545	0.0568173	0.339485		2_51336	1	4876107	A	G	-0.0305967	0.0287582	0.288
2_04528	1	4891140	C	T	0.056192	0.0408281	0.169604		2_04528	1	4891140	C	T	0.0157227	0.0929507	0.865788		2_04528	1	4891140	C	T	0.0584798	0.0880102	0.506885		2_04528	1	4891140	C	T	-0.0158382	0.0454545	0.728
2_36106	1	4906027	A	G	-0.0278682	0.0471923	0.55522		2_36106	1	4906027	A	G	-0.043207	0.115229	0.707941		2_36106	1	4906027	A	G	-0.0972364	0.109062	0.373312		2_36106	1	4906027	A	G	-0.0795726	0.0513852	0.122
2_48350	1	4925980	T	C	0.055941	0.0253772	0.0281462		2_48350	1	4925980	T	C	0.0416184	0.0603471	0.490929		2_48350	1	4925980	T	C	0.0499493	0.057151	0.3828		2_48350	1	4925980	T	C	-0.0303849	0.0289215	0.294
2_37356	1	4927247	T	C	0.0877038	0.0482773	0.0701205		2_37356	1	4927247	T	C	0.161876	0.117395	0.168916		2_37356	1	4927247	T	C	0.17831	0.11111	0.10955		2_37356	1	4927247	T	C	0.0167218	0.0538203	0.756
2_34658	1	4927455	A	T	0.0738512	0.0408245	0.0713076		2_34658	1	4927455	A	T	0.00974455	0.0930883	0.916697		2_34658	1	4927455	A	T	0.0389941	0.0881728	0.658618		2_34658	1	4927455	A	T	-0.0300493	0.0459166	0.513
2_21554	1	4927606	G	A	0.0474321	0.028085	0.0921309		2_21554	1	4927606	G	A	0.00578653	0.0659172	0.930104		2_21554	1	4927606	G	A	0.00277533	0.0624555	0.964585		2_21554	1	4927606	G	A	-0.0396256	0.0315507	0.21
2_21553	1	4928202	A	G	0.0405883	0.0280118	0.148238		2_21553	1	4928202	A	G	0.0087834	0.0658276	0.893939		2_21553	1	4928202	A	G	0.0125972	0.0623678	0.840063		2_21553	1	4928202	A	G	-0.0368269	0.0312503	0.239
2_49889	1	4943760	A	C	0.0378781	0.0307364	0.218641		2_49889	1	4943760	A	C	0.0819727	0.0741134	0.269562		2_49889	1	4943760	A	C	0.0581063	0.0702814	0.409004		2_49889	1	4943760	A	C	-0.0197743	0.0341257	0.563
2_54696	1	4952116	C	T	-0.0371286	0.0484622	0.444111		2_54696	1	4952116	C	T	-0.0377489	0.118882	0.751052		2_54696	1	4952116	C	T	-0.0872573	0.112547	0.438754		2_54696	1	4952116	C	T	-0.0784036	0.0527367	0.138
2_36413	1	4954134	C	T	0.00581999	0.0366579	0.873945		2_36413	1	4954134	C	T	0.0305855	0.0884684	0.729785		2_36413	1	4954134	C	T	-0.00711351	0.0838369	0.932436		2_36413	1	4954134	C	T	-0.033746	0.039701	0.396
2_40706	1	4994639	T	G	0.027504	0.0376898	0.466032		2_40706	1	4994639	T	G	0.0431114	0.0914779	0.637774		2_40706	1	4994639	T	G	0.0233668	0.086694	0.787699		2_40706	1	4994639	T	G	-0.0414589	0.040979	0.312
2_36534	1	5001533	G	A	-0.0446377	0.0496889	0.369618		2_36534	1	5001533	G	A	-0.00435088	0.12248	0.971685		2_36534	1	5001533	G	A	-0.035989	0.116029	0.756637		2_36534	1	5001533	G	A	-0.0750418	0.0539553	0.165
2_42599	1	5021522	C	T	-0.0497166	0.0502319	0.322982		2_42599	1	5021522	C	T	-0.027889	0.124026	0.822233		2_42599	1	5021522	C	T	-0.059508	0.117473	0.612818		2_42599	1	5021522	C	T	-0.0708091	0.0545146	0.195
2_55386	1	5045847	A	C	-0.0695187	0.0471596	0.141347		2_55386	1	5045847	A	C	0.025941	0.117258	0.825058		2_55386	1	5045847	A	C	-0.0125874	0.111105	0.909871		2_55386	1	5045847	A	C	-0.0525629	0.0515946	0.309
2_46946	1	5171669	C	T	-0.0506744	0.0405367	0.212101		2_46946	1	5171669	C	T	-0.0458149	0.0992271	0.644606		2_46946	1	5171669	C	T	-0.0935546	0.0938977	0.319857		2_46946	1	5171669	C	T	-0.0485639	0.0445558	0.277
2_40422	1	5196594	G	A	0.0619973	0.0478645	0.19608		2_40422	1	5196594	G	A	-0.00373186	0.116616	0.974492		2_40422	1	5196594	G	A	0.00589856	0.11049	0.957459		2_40422	1	5196594	G	A	-0.0329106	0.0512115	0.521
2_52355	1	5276627	T	G	-0.0506744	0.0405367	0.212101		2_52355	1	5276627	T	G	-0.0458149	0.0992271	0.644606		2_52355	1	5276627	T	G	-0.0935546	0.0938977	0.319857		2_52355	1	5276627	T	G	-0.0485639	0.0445558	0.277
2_30548	1	5280109	G	A	0.051642	0.0582421	0.375859		2_30548	1	5280109	G	A	0.0554911	0.137484	0.686769		2_30548	1	5280109	G	A	0.0779536	0.130221	0.54986		2_30548	1	5280109	G	A	0.0634145	0.0634965	0.319
2_52902	1	5283791	G	A	-0.060422	0.0426321	0.157286		2_52902	1	5283791	G	A	-0.134268	0.105457	0.203898		2_52902	1	5283791	G	A	-0.161791	0.0997575	0.105851		2_52902	1	5283791	G	A	-0.068844	0.046132	0.137
2_36717	1	5286874	G	A	0.0132214	0.0540877	0.807029		2_36717	1	5286874	G	A	-0.0272461	0.135518	0.84079		2_36717	1	5286874	G	A	-0.0853838	0.128317	0.50628		2_36717	1	5286874	G	A	-0.0753297	0.0575078	0.191
2_35305	1	5295510	A	G	0.0132214	0.0540877	0.807029		2_35305	1	5295510	A	G	-0.0272461	0.135518	0.84079		2_35305	1	5295510	A	G	-0.0853838	0.128317	0.50628		2_35305	1	5295510	A	G	-0.0753297	0.0575078	0.191
2_09615	1	5295828	A	G	0.0285703	0.047624	0.548951		2_09615	1	5295828	A	G	0.137461	0.110212	0.213245		2_09615	1	5295828	A	G	0.0883557	0.104564	0.398765		2_09615	1	5295828	A	G	0.0859998	0.0516942	0.0971
2_34843	1	5339955	G	A	0.00516344	0.0555314	0.925971		2_34843	1	5339955	G	A	-0.0724945	0.140109	0.605233		2_34843	1	5339955	G	A	-0.130006	0.132602	0.327641		2_34843	1	5339955	G	A	-0.0694915	0.0589996	0.24
2_34844	1	5340217	A	G	0.0196466	0.052172	0.706718		2_34844	1	5340217	A	G	0.0111933	0.129566	0.931212		2_34844	1	5340217	A	G	-0.0390174	0.122742	0.750789		2_34844	1	5340217	A	G	-0.0437597	0.0557011	0.433
2_46547	1	5342686	T	C	-0.00253316	0.0499537	0.959585		2_46547	1	5342686	T	C	0.0214536	0.125504	0.864383		2_46547	1	5342686	T	C	-0.000881672	0.118918	0.994089		2_46547	1	5342686	T	C	-0.0353764	0.0542341	0.515
2_37093	1	5359661	A	G	-0.0134207	0.0517936	0.795696		2_37093	1	5359661	A	G	-0.00714797	0.128357	0.955626		2_37093	1	5359661	A	G	-0.0242249	0.121608	0.842233		2_37093	1	5359661	A	G	-0.0320152	0.0554329	0.564
2_48303	1	5376366	G	A	0.0461273	0.0359737	0.200601		2_48303	1	5376366	G	A	-0.0134797	0.0851234	0.87428		2_48303	1	5376366	G	A	0.00140738	0.0806556	0.986089		2_48303	1	5376366	G	A	-0.0214363	0.0388382	0.581
2_55250	1	5409130	G	A	0.0151999	0.0531896	0.775224		2_55250	1	5409130	G	A	-0.019884	0.132707	0.880992		2_55250	1	5409130	G	A	-0.0658442	0.125685	0.600735		2_55250	1	5409130	G	A	-0.0544254	0.0565374	0.336
2_38892	1	5451058	G	A	-0.154057	0.0443738	0.000581543		2_38892	1	5451058	G	A	-0.162876	0.111708	0.145835		2_38892	1	5451058	G	A	-0.105171	0.106034	0.322038		2_38892	1	5451058	G	A	-0.0371978	0.0508376	0.465
2_38893	1	5453084	A	T	-0.109766	0.0391379	0.00531847		2_38893	1	5453084	A	T	-0.110235	0.0952468	0.248014		2_38893	1	5453084	A	T	-0.0836118	0.0903138	0.355272		2_38893	1	5453084	A	T	-0.0392482	0.0449448	0.383
2_13884	1	5486580	A	G	-0.154057	0.0443738	0.000581543		2_13884	1	5486580	A	G	-0.162876	0.111708	0.145835		2_13884	1	5486580	A	G	-0.105171	0.106034	0.322038		2_13884	1	5486580	A	G	-0.0371978	0.0508376	0.465
2_44933	1	5523311	T	C	-0.0939176	0.0348729	0.00741799		2_44933	1	5523311	T	C	-0.176838	0.0827951	0.0334727		2_44933	1	5523311	T	C	-0.131862	0.0786651	0.0946963		2_44933	1	5523311	T	C	-0.0398784	0.0399452	0.319
2_28652	1	5534993	T	C	-0.125267	0.0378027	0.00101664		2_28652	1	5534993	T	C	-0.190543	0.0913686	0.0378451		2_28652	1	5534993	T	C	-0.132042	0.0868506	0.129442		2_28652	1	5534993	T	C	-0.0358679	0.0434724	0.41
2_55203	1	5535754	A	G	-0.125267	0.0378027	0.00101664		2_55203	1	5535754	A	G	-0.190543	0.0913686	0.0378451		2_55203	1	5535754	A	G	-0.132042	0.0868506	0.129442		2_55203	1	5535754	A	G	-0.0358679	0.0434724	0.41
2_10321	1	5562380	C	T	-0.0476114	0.055224	0.389193		2_10321	1	5562380	C	T	-0.394738	0.123908	0.00159037		2_10321	1	5562380	C	T	-0.290739	0.118155	0.0144115		2_10321	1	5562380	C	T	-0.0783495	0.0656682	0.234
2_28452	1	5566605	A	C	-0.0763444	0.0540844	0.15896		2_28452	1	5566605	A	C	-0.368545	0.121616	0.00264743		2_28452	1	5566605	A	C	-0.244705	0.116091	0.035842		2_28452	1	5566605	A	C	-0.050472	0.0661309	0.446
2_36024	1	5580856	G	A	0.0383756	0.0515514	0.457124		2_36024	1	5580856	G	A	-0.0958214	0.126085	0.447845		2_36024	1	5580856	G	A	-0.120832	0.119377	0.312234		2_36024	1	5580856	G	A	-0.0236783	0.0556307	0.671
2_15976	1	5681560	C	A	0.107062	0.057908	0.0653239		2_15976	1	5681560	C	A	0.101171	0.138973	0.467166		2_15976	1	5681560	C	A	0.111689	0.131633	0.396821		2_15976	1	5681560	C	A	0.0500428	0.0627039	0.425
1_0190	1	5749997	A	G	-0.0431949	0.0404614	0.286454		1_0190	1	5749997	A	G	-0.0159618	0.097903	0.870595		1_0190	1	5749997	A	G	-0.0104024	0.0927629	0.910785		1_0190	1	5749997	A	G	-0.0142418	0.0440672	0.747
2_40413	1	5775607	T	G	0.0232345	0.0502348	0.643997		2_40413	1	5775607	T	G	-0.058057	0.122228	0.635129		2_40413	1	5775607	T	G	-0.0694954	0.115783	0.548798		2_40413	1	5775607	T	G	-0.029059	0.0543478	0.593
2_35412	1	5809227	T	C	-0.00282255	0.0490782	0.954171		2_35412	1	5809227	T	C	-0.0450329	0.118822	0.704951		2_35412	1	5809227	T	C	-0.0336199	0.112591	0.765443		2_35412	1	5809227	T	C	-0.00933005	0.0535093	0.862
2_35413	1	5812044	A	G	0.00226379	0.0482757	0.962625		2_35413	1	5812044	A	G	-0.0450329	0.118822	0.704951		2_35413	1	5812044	A	G	-0.0336199	0.112591	0.765443		2_35413	1	5812044	A	G	-0.0220685	0.0533021	0.679
2_37102	1	5843169	T	G	0.00226379	0.0482757	0.962625		2_37102	1	5843169	T	G	-0.0450329	0.118822	0.704951		2_37102	1	5843169	T	G	-0.0336199	0.112591	0.765443		2_37102	1	5843169	T	G	-0.0220685	0.0533021	0.679
2_39949	1	5856714	T	C	0.0143579	0.0470071	0.760211		2_39949	1	5856714	T	C	-0.0434067	0.116419	0.709515		2_39949	1	5856714	T	C	-0.0114901	0.110327	0.917121		2_39949	1	5856714	T	C	-0.0223931	0.0514126	0.663
2_34911	1	5875788	G	A	0.0389206	0.0479881	0.417889		2_34911	1	5875788	G	A	-0.0557756	0.119603	0.641299		2_34911	1	5875788	G	A	-0.0445991	0.113332	0.694202		2_34911	1	5875788	G	A	-0.0408443	0.0520675	0.433
2_36480	1	5876507	A	G	0.0389206	0.0479881	0.417889		2_36480	1	5876507	A	G	-0.0557756	0.119603	0.641299		2_36480	1	5876507	A	G	-0.0445991	0.113332	0.694202		2_36480	1	5876507	A	G	-0.0408443	0.0520675	0.433
2_36036	1	5956106	A	G	0.0817523	0.0587238	0.164758		2_36036	1	5956106	A	G	-0.0315397	0.145919	0.829016		2_36036	1	5956106	A	G	-0.0602962	0.138223	0.662977		2_36036	1	5956106	A	G	-0.000222194	0.0632038	0.997
2_54508	1	5978767	G	T	0.0910795	0.0525971	0.0842154		2_54508	1	5978767	G	T	-0.0423398	0.131085	0.746915		2_54508	1	5978767	G	T	-0.0634954	0.124168	0.609458		2_54508	1	5978767	G	T	-0.0459889	0.0578072	0.427
2_39718	1	6028679	C	T	0.0832379	0.0583467	0.154581		2_39718	1	6028679	C	T	-0.113978	0.149279	0.445732		2_39718	1	6028679	C	T	-0.174603	0.141225	0.217262		2_39718	1	6028679	C	T	-0.0567113	0.0624213	0.364
2_38376	1	6132729	G	A	0.10433	0.0565951	0.0661061		2_38376	1	6132729	G	A	0.0438291	0.131003	0.738179		2_38376	1	6132729	G	A	0.0382639	0.124126	0.758085		2_38376	1	6132729	G	A	-0.0292052	0.0612899	0.634
2_43999	1	6200141	C	T	-0.023488	0.0322353	0.466706		2_43999	1	6200141	C	T	-0.103244	0.076477	0.177999		2_43999	1	6200141	C	T	-0.101536	0.0724437	0.162038		2_43999	1	6200141	C	T	-0.00943872	0.0351563	0.788
2_33689	1	6207578	G	C	-0.0745408	0.0511707	0.146091		2_33689	1	6207578	G	C	-0.126758	0.11806	0.2838		2_33689	1	6207578	G	C	-0.084589	0.111964	0.450518		2_33689	1	6207578	G	C	-0.0444523	0.0563583	0.431
2_51732	1	6238582	G	A	-0.0613469	0.0566112	0.279262		2_51732	1	6238582	G	A	0.0960176	0.147432	0.515355		2_51732	1	6238582	G	A	0.0872643	0.139696	0.532643		2_51732	1	6238582	G	A	0.00174222	0.0612999	0.977
2_39648	1	6280652	C	A	-0.0823104	0.0542443	0.130066		2_39648	1	6280652	C	A	-0.0667134	0.132984	0.616258		2_39648	1	6280652	C	A	-0.0818335	0.125965	0.516394		2_39648	1	6280652	C	A	-0.0137404	0.0585453	0.815
2_06024	1	6304685	A	G	-0.0791017	0.0471352	0.0942007		2_06024	1	6304685	A	G	0.010132	0.108315	0.925533		2_06024	1	6304685	A	G	0.0129123	0.102624	0.899955		2_06024	1	6304685	A	G	0.00681187	0.0524869	0.897
2_38632	1	6313287	A	G	-0.00733458	0.0275655	0.790335		2_38632	1	6313287	A	G	0.0428664	0.066169	0.517571		2_38632	1	6313287	A	G	0.0471092	0.0626789	0.452863		2_38632	1	6313287	A	G	0.0461996	0.0303545	0.129
2_17813	1	6357776	G	A	0.0201527	0.0498392	0.686198		2_17813	1	6357776	G	A	0.0628333	0.116708	0.590699		2_17813	1	6357776	G	A	0.0526209	0.110589	0.634534		2_17813	1	6357776	G	A	-0.121624	0.0572433	0.0343
2_40159	1	6444930	G	A	-0.0893088	0.0518695	0.0859871		2_40159	1	6444930	G	A	-0.0477883	0.130322	0.714098		2_40159	1	6444930	G	A	-0.0633931	0.123452	0.607963		2_40159	1	6444930	G	A	0.0124692	0.0565064	0.825
2_39879	1	6448808	T	C	-0.0893088	0.0518695	0.0859871		2_39879	1	6448808	T	C	-0.0477883	0.130322	0.714098		2_39879	1	6448808	T	C	-0.0633931	0.123452	0.607963		2_39879	1	6448808	T	C	0.0124692	0.0565064	0.825
2_40354	1	6455712	C	T	-0.0161882	0.0511978	0.752046		2_40354	1	6455712	C	T	0.171129	0.118038	0.148129		2_40354	1	6455712	C	T	0.103852	0.112061	0.354776		2_40354	1	6455712	C	T	0.0821332	0.0555763	0.14
2_38354	1	6502066	A	G	-0.0714191	0.0466026	0.126297		2_38354	1	6502066	A	G	-0.00551355	0.113998	0.961456		2_38354	1	6502066	A	G	0.0345781	0.107993	0.749041		2_38354	1	6502066	A	G	0.0302551	0.0515472	0.558
2_38353	1	6503961	A	G	-0.0893088	0.0518695	0.0859871		2_38353	1	6503961	A	G	-0.0477883	0.130322	0.714098		2_38353	1	6503961	A	G	-0.0633931	0.123452	0.607963		2_38353	1	6503961	A	G	0.0124692	0.0565064	0.825
2_41657	1	6510356	G	A	-0.050789	0.0476542	0.287254		2_41657	1	6510356	G	A	-0.0152814	0.116836	0.896023		2_41657	1	6510356	G	A	0.00535888	0.110702	0.961422		2_41657	1	6510356	G	A	0.0131602	0.0523387	0.802
2_37378	1	6577186	T	G	-0.0595626	0.0454614	0.190992		2_37378	1	6577186	T	G	0.0172655	0.112196	0.877799		2_37378	1	6577186	T	G	0.0513014	0.106268	0.629608		2_37378	1	6577186	T	G	0.0248321	0.0503936	0.622
2_25970	1	6640374	G	A	0.125776	0.0587546	0.032987		2_25970	1	6640374	G	A	0.0497948	0.136656	0.71582		2_25970	1	6640374	G	A	0.0560592	0.129466	0.665314		2_25970	1	6640374	G	A	-0.00820561	0.0645369	0.899
2_03520	1	6647764	C	T	0.00323926	0.0416113	0.937995		2_03520	1	6647764	C	T	-0.139366	0.0969206	0.151458		2_03520	1	6647764	C	T	-0.0977211	0.091968	0.288808		2_03520	1	6647764	C	T	-0.134896	0.0467388	0.00415
2_44199	1	6663744	C	T	0.125776	0.0587546	0.032987		2_44199	1	6663744	C	T	0.0497948	0.136656	0.71582		2_44199	1	6663744	C	T	0.0560592	0.129466	0.665314		2_44199	1	6663744	C	T	-0.00820561	0.0645369	0.899
2_00894	1	6688361	C	T	0.0260494	0.0490273	0.59553		2_00894	1	6688361	C	T	0.0906788	0.114543	0.429166		2_00894	1	6688361	C	T	0.0772428	0.108548	0.477246		2_00894	1	6688361	C	T	-0.116554	0.0566018	0.0402
2_43100	1	6716282	C	T	0.14052	0.0551029	0.0111925		2_43100	1	6716282	C	T	-0.0627411	0.126662	0.620709		2_43100	1	6716282	C	T	-0.0916419	0.119944	0.445424		2_43100	1	6716282	C	T	-0.045062	0.0590019	0.446
2_03341	1	6761905	A	G	0.145165	0.0558153	0.00969353		2_03341	1	6761905	A	G	-0.103125	0.128719	0.423648		2_03341	1	6761905	A	G	-0.103906	0.121942	0.394816		2_03341	1	6761905	A	G	-0.0488644	0.0600664	0.416
2_43136	1	6774488	A	G	0.00809357	0.0517298	0.875762		2_43136	1	6774488	A	G	0.0767116	0.127169	0.546797		2_43136	1	6774488	A	G	0.0786711	0.120477	0.514242		2_43136	1	6774488	A	G	-0.00944307	0.0568234	0.868
2_40227	1	6825817	C	T	-0.00974663	0.0524205	0.852606		2_40227	1	6825817	C	T	0.15457	0.121116	0.202833		2_40227	1	6825817	C	T	0.0861613	0.114951	0.454093		2_40227	1	6825817	C	T	0.0774992	0.0571747	0.176
2_31356	1	6840457	C	T	-0.00608685	0.0362174	0.866629		2_31356	1	6840457	C	T	-0.064751	0.0871138	0.457866		2_31356	1	6840457	C	T	-0.0421935	0.0825768	0.609741		2_31356	1	6840457	C	T	-0.0274361	0.0394754	0.488
2_31357	1	6841204	C	T	0.0389008	0.0469208	0.407626		2_31357	1	6841204	C	T	0.107441	0.114117	0.34718		2_31357	1	6841204	C	T	0.135781	0.108003	0.209626		2_31357	1	6841204	C	T	-0.00959471	0.0514141	0.852
2_54515	1	6842784	A	G	0.0355729	0.0474242	0.453697		2_54515	1	6842784	A	G	0.0862934	0.115733	0.456459		2_54515	1	6842784	A	G	0.120528	0.10954	0.272046		2_54515	1	6842784	A	G	-0.0179785	0.0524577	0.732
2_33679	1	6850712	C	G	-0.0192432	0.0357866	0.591111		2_33679	1	6850712	C	G	-0.0578905	0.0859654	0.501182		2_33679	1	6850712	C	G	-0.0242889	0.0814979	0.765879		2_33679	1	6850712	C	G	-0.0168763	0.0391411	0.667
2_24875	1	6850936	C	T	-0.0192432	0.0357866	0.591111		2_24875	1	6850936	C	T	-0.0578905	0.0859654	0.501182		2_24875	1	6850936	C	T	-0.0242889	0.0814979	0.765879		2_24875	1	6850936	C	T	-0.0168763	0.0391411	0.667
2_30976	1	6860490	C	A	-0.0191496	0.0376176	0.611031		2_30976	1	6860490	C	A	-0.104009	0.0903777	0.25069		2_30976	1	6860490	C	A	-0.101367	0.0856202	0.237353		2_30976	1	6860490	C	A	-0.0347666	0.0408414	0.395
2_19605	1	6860829	A	G	-0.0191496	0.0376176	0.611031		2_19605	1	6860829	A	G	-0.104009	0.0903777	0.25069		2_19605	1	6860829	A	G	-0.101367	0.0856202	0.237353		2_19605	1	6860829	A	G	-0.0347666	0.0408414	0.395
2_53714	1	6863991	G	A	0.0183557	0.0515344	0.721917		2_53714	1	6863991	G	A	0.0360892	0.126101	0.774922		2_53714	1	6863991	G	A	0.034598	0.119478	0.772333		2_53714	1	6863991	G	A	-0.0315982	0.0569074	0.579
2_19105	1	6872475	C	T	-0.0191496	0.0376176	0.611031		2_19105	1	6872475	C	T	-0.104009	0.0903777	0.25069		2_19105	1	6872475	C	T	-0.101367	0.0856202	0.237353		2_19105	1	6872475	C	T	-0.0347666	0.0408414	0.395
2_54057	1	6877389	G	A	0.0442439	0.0473605	0.350846		2_54057	1	6877389	G	A	0.0526638	0.115252	0.648031		2_54057	1	6877389	G	A	0.083722	0.109132	0.443569		2_54057	1	6877389	G	A	-0.0371949	0.0527352	0.481
2_34714	1	6882915	C	G	-0.000988079	0.0361685	0.978221		2_34714	1	6882915	C	G	-0.0828786	0.0867277	0.340008		2_34714	1	6882915	C	G	-0.0621149	0.0822176	0.450525		2_34714	1	6882915	C	G	-0.038494	0.0396599	0.332
2_23135	1	6884214	T	C	-0.0142272	0.035747	0.690875		2_23135	1	6884214	T	C	-0.0756036	0.085604	0.377823		2_23135	1	6884214	T	C	-0.0438267	0.0811714	0.589633		2_23135	1	6884214	T	C	-0.0276216	0.0393268	0.483
2_33580	1	6884422	A	T	-0.0142272	0.035747	0.690875		2_33580	1	6884422	A	T	-0.0756036	0.085604	0.377823		2_33580	1	6884422	A	T	-0.0438267	0.0811714	0.589633		2_33580	1	6884422	A	T	-0.0276216	0.0393268	0.483
2_23136	1	6884482	C	T	0.0167233	0.0406849	0.681291		2_23136	1	6884482	C	T	-0.15373	0.0944018	0.104438		2_23136	1	6884482	C	T	-0.101442	0.0896396	0.258648		2_23136	1	6884482	C	T	-0.123405	0.0447342	0.00612
2_31335	1	6921162	A	G	-0.0166658	0.0361578	0.645143		2_31335	1	6921162	A	G	-0.0535502	0.0867712	0.537592		2_31335	1	6921162	A	G	-0.0193611	0.0822566	0.814073		2_31335	1	6921162	A	G	-0.0104487	0.0398394	0.793
2_20855	1	6922178	C	A	-0.0166658	0.0361578	0.645143		2_20855	1	6922178	C	A	-0.0535502	0.0867712	0.537592		2_20855	1	6922178	C	A	-0.0193611	0.0822566	0.814073		2_20855	1	6922178	C	A	-0.0104487	0.0398394	0.793
2_40174	1	6943636	T	C	-0.0391703	0.0377861	0.300621		2_40174	1	6943636	T	C	-0.0880921	0.0910579	0.334081		2_40174	1	6943636	T	C	-0.0674148	0.0863203	0.435406		2_40174	1	6943636	T	C	-0.00999536	0.0412371	0.809
2_34360	1	6954020	G	C	0.0250167	0.0331697	0.451233		2_34360	1	6954020	G	C	0.0891705	0.0791589	0.260833		2_34360	1	6954020	G	C	0.0489504	0.0751028	0.515025		2_34360	1	6954020	G	C	0.0325784	0.0355168	0.36
2_54650	1	6974083	T	C	0.0118067	0.0515494	0.818974		2_54650	1	6974083	T	C	0.0377246	0.127844	0.768127		2_54650	1	6974083	T	C	0.0667786	0.121087	0.581692		2_54650	1	6974083	T	C	0.0129875	0.056442	0.818
2_46743	1	6977507	G	T	0.0215882	0.0506812	0.670398		2_46743	1	6977507	G	T	0.0716444	0.123274	0.56154		2_46743	1	6977507	G	T	0.0895277	0.116752	0.443772		2_46743	1	6977507	G	T	-0.017362	0.0554215	0.754
2_08882	1	6979161	G	A	0.0215882	0.0506812	0.670398		2_08882	1	6979161	G	A	0.0716444	0.123274	0.56154		2_08882	1	6979161	G	A	0.0895277	0.116752	0.443772		2_08882	1	6979161	G	A	-0.017362	0.0554215	0.754
2_35269	1	6979318	T	C	0.0372467	0.0543968	0.493971		2_35269	1	6979318	T	C	-0.00931724	0.119409	0.937856		2_35269	1	6979318	T	C	-0.060012	0.113087	0.596027		2_35269	1	6979318	T	C	-0.0123304	0.0582648	0.833
2_43011	1	6990939	T	C	0.0132694	0.0390919	0.73448		2_43011	1	6990939	T	C	0.0643581	0.0903647	0.476872		2_43011	1	6990939	T	C	0.0514684	0.0856385	0.54828		2_43011	1	6990939	T	C	0.00320568	0.0414962	0.938
2_41803	1	7001541	T	C	0.0163698	0.0388802	0.673989		2_41803	1	7001541	T	C	0.0643581	0.0903647	0.476872		2_41803	1	7001541	T	C	0.0514684	0.0856385	0.54828		2_41803	1	7001541	T	C	-0.00457085	0.04158	0.913
2_05850	1	7013385	T	C	0.0238594	0.0523942	0.649116		2_05850	1	7013385	T	C	0.0931081	0.127967	0.46741		2_05850	1	7013385	T	C	0.0862152	0.121251	0.477587		2_05850	1	7013385	T	C	-0.00825055	0.0577218	0.886
2_44813	1	7025288	G	A	-0.0623855	0.0396932	0.116923		2_44813	1	7025288	G	A	-0.269572	0.0930237	0.00402366		2_44813	1	7025288	G	A	-0.217616	0.0884632	0.0144389		2_44813	1	7025288	G	A	-0.0615706	0.0445707	0.168
2_49442	1	7038384	C	T	0.0162014	0.0480972	0.736433		2_49442	1	7038384	C	T	0.026128	0.115697	0.82148		2_49442	1	7038384	C	T	0.0778845	0.10954	0.477607		2_49442	1	7038384	C	T	-0.00643443	0.0526386	0.903
2_07745	1	7042031	G	A	0.0132372	0.048604	0.785515		2_07745	1	7042031	G	A	0.118147	0.116852	0.312763		2_07745	1	7042031	G	A	0.173091	0.110461	0.118133		2_07745	1	7042031	G	A	0.0074604	0.0541935	0.891
2_07746	1	7045039	C	T	0.0132372	0.048604	0.785515		2_07746	1	7045039	C	T	0.118147	0.116852	0.312763		2_07746	1	7045039	C	T	0.173091	0.110461	0.118133		2_07746	1	7045039	C	T	0.0074604	0.0541935	0.891
2_32979	1	7049265	C	G	0.0394656	0.0496582	0.427299		2_32979	1	7049265	C	G	0.11442	0.11995	0.340879		2_32979	1	7049265	C	G	0.149597	0.1135	0.188461		2_32979	1	7049265	C	G	-0.0122015	0.0550094	0.825
2_13021	1	7049438	G	A	0.0250767	0.0519263	0.629448		2_13021	1	7049438	G	A	0.0647803	0.126716	0.609556		2_13021	1	7049438	G	A	0.0866074	0.12001	0.471041		2_13021	1	7049438	G	A	-0.0235969	0.0568993	0.679
2_53351	1	7071844	G	A	-0.0685396	0.043031	0.112106		2_53351	1	7071844	G	A	-0.26013	0.102325	0.0115009		2_53351	1	7071844	G	A	-0.221222	0.0971463	0.0234525		2_53351	1	7071844	G	A	-0.0517842	0.048509	0.286
2_21367	1	7082317	C	A	0.0164543	0.0524822	0.754071		2_21367	1	7082317	C	A	0.0753194	0.128658	0.558689		2_21367	1	7082317	C	A	0.0698546	0.121904	0.567038		2_21367	1	7082317	C	A	-0.0170997	0.0576461	0.767
2_17664	1	7086782	A	C	0.00889052	0.0450775	0.843764		2_17664	1	7086782	A	C	0.0314281	0.108821	0.772924		2_17664	1	7086782	A	C	0.0819591	0.103015	0.426869		2_17664	1	7086782	A	C	0.0201693	0.0507751	0.691
2_44470	1	7100672	A	C	0.0194798	0.0409742	0.634786		2_44470	1	7100672	A	C	0.0494134	0.0959862	0.607061		2_44470	1	7100672	A	C	0.0581873	0.0909235	0.52267		2_44470	1	7100672	A	C	-0.0429567	0.0444316	0.334
2_23255	1	7108612	G	A	-0.00261945	0.0497827	0.958066		2_23255	1	7108612	G	A	0.0430159	0.120628	0.721634		2_23255	1	7108612	G	A	0.0921313	0.114196	0.42041		2_23255	1	7108612	G	A	-0.0294146	0.0553318	0.595
2_23256	1	7111283	G	A	0.0312441	0.0404184	0.440033		2_23256	1	7111283	G	A	0.0677994	0.0944963	0.473615		2_23256	1	7111283	G	A	0.080207	0.0894916	0.370812		2_23256	1	7111283	G	A	-0.0350035	0.0441016	0.428
2_51198	1	7140117	C	T	-0.00551845	0.046345	0.905285		2_51198	1	7140117	C	T	0.0331946	0.11244	0.768022		2_51198	1	7140117	C	T	0.0140463	0.106546	0.895202		2_51198	1	7140117	C	T	-0.0411864	0.049132	0.402
2_19706	1	7140898	A	G	-0.0286959	0.0470634	0.542436		2_19706	1	7140898	A	G	0.0743501	0.114636	0.517091		2_19706	1	7140898	A	G	0.129128	0.108441	0.234656		2_19706	1	7140898	A	G	-0.0178913	0.0523654	0.733
2_18115	1	7147505	C	A	-0.0404771	0.0518182	0.435248		2_18115	1	7147505	C	A	-0.00865792	0.127349	0.945841		2_18115	1	7147505	C	A	-0.00570468	0.120661	0.962322		2_18115	1	7147505	C	A	-0.0444872	0.0558103	0.426
2_50508	1	7166144	T	G	0.0825733	0.0585226	0.159141		2_50508	1	7166144	T	G	0.0233291	0.134526	0.862437		2_50508	1	7166144	T	G	0.0562088	0.127427	0.659442		2_50508	1	7166144	T	G	0.0142053	0.0645201	0.826
2_39650	1	7186455	C	T	-0.0293718	0.0516267	0.56977		2_39650	1	7186455	C	T	-0.00542657	0.125634	0.965575		2_39650	1	7186455	C	T	-0.00471423	0.119036	0.968435		2_39650	1	7186455	C	T	-0.0272531	0.0557856	0.625
2_44596	1	7191022	A	G	0.00339139	0.0480299	0.943748		2_44596	1	7191022	A	G	0.0697496	0.116367	0.549346		2_44596	1	7191022	A	G	0.103	0.110164	0.350527		2_44596	1	7191022	A	G	-0.0213291	0.0530007	0.688
2_08584	1	7200361	C	T	-0.0705389	0.0426813	0.0992888		2_08584	1	7200361	C	T	-0.138856	0.102199	0.175231		2_08584	1	7200361	C	T	-0.135885	0.0968116	0.161436		2_08584	1	7200361	C	T	0.00585282	0.0463521	0.9
2_37297	1	7208188	G	A	-0.0197005	0.047028	0.675538		2_37297	1	7208188	G	A	0.0753698	0.113522	0.507233		2_37297	1	7208188	G	A	0.127324	0.107393	0.236691		2_37297	1	7208188	G	A	-0.00279997	0.0524539	0.957
2_52037	1	7213715	G	A	-0.0128334	0.0498195	0.796868		2_52037	1	7213715	G	A	0.0328929	0.121792	0.787281		2_52037	1	7213715	G	A	0.0382749	0.115388	0.740334		2_52037	1	7213715	G	A	-0.0309503	0.0546458	0.572
2_55559	1	7274098	C	T	-0.0293718	0.0516267	0.56977		2_55559	1	7274098	C	T	-0.00542657	0.125634	0.965575		2_55559	1	7274098	C	T	-0.00471423	0.119036	0.968435		2_55559	1	7274098	C	T	-0.0272531	0.0557856	0.625
2_46242	1	7320963	T	G	-0.0578137	0.0504982	0.253045		2_46242	1	7320963	T	G	-0.0163899	0.1227	0.893823		2_46242	1	7320963	T	G	0.00901324	0.116257	0.938253		2_46242	1	7320963	T	G	-0.0196039	0.0549057	0.721
2_50338	1	7325380	G	T	-0.0557339	0.0506427	0.271854		2_50338	1	7325380	G	T	-0.0521321	0.122918	0.671771		2_50338	1	7325380	G	T	-0.0306429	0.116483	0.792672		2_50338	1	7325380	G	T	-0.0362692	0.055149	0.511
2_46299	1	7328715	T	G	-0.0305212	0.0519841	0.557496		2_46299	1	7328715	T	G	-0.0664557	0.126586	0.599968		2_46299	1	7328715	T	G	-0.0688869	0.119927	0.566107		2_46299	1	7328715	T	G	-0.0587646	0.0562979	0.297
2_52115	1	7374833	C	A	-0.0216364	0.0510474	0.671935		2_52115	1	7374833	C	A	-0.0430575	0.123845	0.728321		2_52115	1	7374833	C	A	-0.0336931	0.117347	0.77421		2_52115	1	7374833	C	A	-0.0559855	0.0554865	0.314
2_06643	1	7381488	T	C	-0.0216364	0.0510474	0.671935		2_06643	1	7381488	T	C	-0.0430575	0.123845	0.728321		2_06643	1	7381488	T	C	-0.0336931	0.117347	0.77421		2_06643	1	7381488	T	C	-0.0559855	0.0554865	0.314
2_32067	1	7381661	T	G	-0.0305212	0.0519841	0.557496		2_32067	1	7381661	T	G	-0.0664557	0.126586	0.599968		2_32067	1	7381661	T	G	-0.0688869	0.119927	0.566107		2_32067	1	7381661	T	G	-0.0587646	0.0562979	0.297
2_47439	1	7397262	G	A	-0.0305212	0.0519841	0.557496		2_47439	1	7397262	G	A	-0.0664557	0.126586	0.599968		2_47439	1	7397262	G	A	-0.0688869	0.119927	0.566107		2_47439	1	7397262	G	A	-0.0587646	0.0562979	0.297
2_42731	1	7403147	A	G	-0.0205461	0.0473048	0.664313		2_42731	1	7403147	A	G	0.0266882	0.11436	0.815627		2_42731	1	7403147	A	G	0.0767732	0.108275	0.47882		2_42731	1	7403147	A	G	-0.02928	0.05217	0.575
2_37936	1	7418287	C	T	-0.0305212	0.0519841	0.557496		2_37936	1	7418287	C	T	-0.0664557	0.126586	0.599968		2_37936	1	7418287	C	T	-0.0688869	0.119927	0.566107		2_37936	1	7418287	C	T	-0.0587646	0.0562979	0.297
2_37937	1	7427573	A	G	-0.0194944	0.0506815	0.700733		2_37937	1	7427573	A	G	-0.023846	0.122736	0.846078		2_37937	1	7427573	A	G	-0.0213445	0.11629	0.854489		2_37937	1	7427573	A	G	-0.046896	0.0548048	0.393
2_40251	1	7441945	G	A	-0.0305212	0.0519841	0.557496		2_40251	1	7441945	G	A	-0.0664557	0.126586	0.599968		2_40251	1	7441945	G	A	-0.0688869	0.119927	0.566107		2_40251	1	7441945	G	A	-0.0587646	0.0562979	0.297
2_39896	1	7454532	C	T	-0.0241563	0.0513929	0.638624		2_39896	1	7454532	C	T	-0.0664557	0.126586	0.599968		2_39896	1	7454532	C	T	-0.0688869	0.119927	0.566107		2_39896	1	7454532	C	T	-0.0710244	0.0554518	0.201
2_54805	1	7478567	A	G	-0.0177869	0.0472235	0.706659		2_54805	1	7478567	A	G	0.0452874	0.114044	0.691563		2_54805	1	7478567	A	G	0.0942145	0.10795	0.383465		2_54805	1	7478567	A	G	-0.0178876	0.0527469	0.735
2_55506	1	7498222	A	G	-0.027086	0.0518187	0.601508		2_55506	1	7498222	A	G	-0.0429605	0.126031	0.73343		2_55506	1	7498222	A	G	-0.0464664	0.119405	0.697431		2_55506	1	7498222	A	G	-0.0446496	0.0561	0.427
2_45818	1	7534125	C	T	0.0828103	0.061938	0.182093		2_45818	1	7534125	C	T	0.0573225	0.144383	0.691628		2_45818	1	7534125	C	T	0.0519751	0.136802	0.704258		2_45818	1	7534125	C	T	0.0617757	0.0689639	0.371
2_17992	1	7559244	T	C	-0.0124815	0.0463328	0.787789		2_17992	1	7559244	T	C	0.0469954	0.111526	0.673765		2_17992	1	7559244	T	C	0.0797772	0.105602	0.450548		2_17992	1	7559244	T	C	-0.0248127	0.0519062	0.633
2_50075	1	7567738	A	G	0.00111786	0.0488677	0.981763		2_50075	1	7567738	A	G	0.0295363	0.117445	0.801601		2_50075	1	7567738	A	G	0.034882	0.11127	0.754119		2_50075	1	7567738	A	G	-0.0335172	0.0537582	0.533
2_05843	1	7568383	G	A	0.00111786	0.0488677	0.981763		2_05843	1	7568383	G	A	0.0295363	0.117445	0.801601		2_05843	1	7568383	G	A	0.034882	0.11127	0.754119		2_05843	1	7568383	G	A	-0.0335172	0.0537582	0.533
2_39645	1	7571377	T	G	0.00111786	0.0488677	0.981763		2_39645	1	7571377	T	G	0.0295363	0.117445	0.801601		2_39645	1	7571377	T	G	0.034882	0.11127	0.754119		2_39645	1	7571377	T	G	-0.0335172	0.0537582	0.533
2_44243	1	7577113	G	A	0.00111786	0.0488677	0.981763		2_44243	1	7577113	G	A	0.0295363	0.117445	0.801601		2_44243	1	7577113	G	A	0.034882	0.11127	0.754119		2_44243	1	7577113	G	A	-0.0335172	0.0537582	0.533
2_44379	1	7613653	G	A	0.0102555	0.0479766	0.830859		2_44379	1	7613653	G	A	0.0531237	0.116128	0.64766		2_44379	1	7613653	G	A	0.0532062	0.110024	0.629018		2_44379	1	7613653	G	A	-0.0370344	0.0529539	0.485
2_40745	1	7632957	C	T	-0.013067	0.0469826	0.781081		2_40745	1	7632957	C	T	0.0594994	0.11329	0.59982		2_40745	1	7632957	C	T	0.0797853	0.107291	0.457661		2_40745	1	7632957	C	T	-0.0181876	0.0524199	0.729
2_13984	1	7634128	A	G	0.0102555	0.0479766	0.830859		2_13984	1	7634128	A	G	0.0531237	0.116128	0.64766		2_13984	1	7634128	A	G	0.0532062	0.110024	0.629018		2_13984	1	7634128	A	G	-0.0370344	0.0529539	0.485
2_13985	1	7634397	T	C	-0.013067	0.0469826	0.781081		2_13985	1	7634397	T	C	0.0594994	0.11329	0.59982		2_13985	1	7634397	T	C	0.0797853	0.107291	0.457661		2_13985	1	7634397	T	C	-0.0181876	0.0524199	0.729
2_29331	1	7637594	A	G	0.0102555	0.0479766	0.830859		2_29331	1	7637594	A	G	0.0531237	0.116128	0.64766		2_29331	1	7637594	A	G	0.0532062	0.110024	0.629018		2_29331	1	7637594	A	G	-0.0370344	0.0529539	0.485
2_29332	1	7637921	A	G	-0.013067	0.0469826	0.781081		2_29332	1	7637921	A	G	0.0594994	0.11329	0.59982		2_29332	1	7637921	A	G	0.0797853	0.107291	0.457661		2_29332	1	7637921	A	G	-0.0181876	0.0524199	0.729
2_54974	1	7650234	G	A	0.110056	0.0589742	0.0628515		2_54974	1	7650234	G	A	0.02733	0.136925	0.841925		2_54974	1	7650234	G	A	0.0739233	0.129674	0.56904		2_54974	1	7650234	G	A	0.0354744	0.0660739	0.592
2_41714	1	7652147	T	C	0.0102555	0.0479766	0.830859		2_41714	1	7652147	T	C	0.0531237	0.116128	0.64766		2_41714	1	7652147	T	C	0.0532062	0.110024	0.629018		2_41714	1	7652147	T	C	-0.0370344	0.0529539	0.485
2_27936	1	7658664	C	T	0.0102555	0.0479766	0.830859		2_27936	1	7658664	C	T	0.0531237	0.116128	0.64766		2_27936	1	7658664	C	T	0.0532062	0.110024	0.629018		2_27936	1	7658664	C	T	-0.0370344	0.0529539	0.485
2_27935	1	7659304	A	G	-0.013067	0.0469826	0.781081		2_27935	1	7659304	A	G	0.0594994	0.11329	0.59982		2_27935	1	7659304	A	G	0.0797853	0.107291	0.457661		2_27935	1	7659304	A	G	-0.0181876	0.0524199	0.729
2_04628	1	7667924	A	G	0.0102555	0.0479766	0.830859		2_04628	1	7667924	A	G	0.0531237	0.116128	0.64766		2_04628	1	7667924	A	G	0.0532062	0.110024	0.629018		2_04628	1	7667924	A	G	-0.0370344	0.0529539	0.485
2_50593	1	7713010	C	T	-0.0264788	0.0521147	0.611711		2_50593	1	7713010	C	T	0.00447966	0.126733	0.971826		2_50593	1	7713010	C	T	-0.00151523	0.120077	0.98994		2_50593	1	7713010	C	T	-0.0375659	0.0564673	0.506
2_04748	1	7721555	T	C	-0.00381426	0.0451778	0.932765		2_04748	1	7721555	T	C	0.0714541	0.108118	0.509173		2_04748	1	7721555	T	C	0.131614	0.102239	0.198942		2_04748	1	7721555	T	C	-0.00885353	0.0498051	0.859
2_33875	1	7728537	A	T	-0.0161185	0.0507487	0.750966		2_33875	1	7728537	A	T	0.0695916	0.12271	0.571041		2_33875	1	7728537	A	T	0.0579379	0.116279	0.618647		2_33875	1	7728537	A	T	-0.00539925	0.054776	0.922
2_04750	1	7728907	G	A	-0.00903684	0.0466609	0.846546		2_04750	1	7728907	G	A	0.136374	0.112101	0.224704		2_04750	1	7728907	G	A	0.176873	0.105992	0.0961748		2_04750	1	7728907	G	A	0.0159933	0.0519076	0.758
2_46878	1	7753012	A	G	-0.0139117	0.0470106	0.767461		2_46878	1	7753012	A	G	0.136374	0.112101	0.224704		2_46878	1	7753012	A	G	0.176873	0.105992	0.0961748		2_46878	1	7753012	A	G	0.0277776	0.0515612	0.59
2_19374	1	7758882	T	C	0.00617482	0.0437066	0.887731		2_19374	1	7758882	T	C	0.101394	0.103998	0.330338		2_19374	1	7758882	T	C	0.151325	0.0983125	0.124767		2_19374	1	7758882	T	C	0.0175116	0.0480583	0.716
2_20701	1	7778465	C	T	-0.0161185	0.0507487	0.750966		2_20701	1	7778465	C	T	0.0695916	0.12271	0.571041		2_20701	1	7778465	C	T	0.0579379	0.116279	0.618647		2_20701	1	7778465	C	T	-0.00539925	0.054776	0.922
2_42472	1	7787913	G	A	-0.0161185	0.0507487	0.750966		2_42472	1	7787913	G	A	0.0695916	0.12271	0.571041		2_42472	1	7787913	G	A	0.0579379	0.116279	0.618647		2_42472	1	7787913	G	A	-0.00539925	0.054776	0.922
2_28600	1	7801618	G	A	0.144985	0.0516316	0.0052626		2_28600	1	7801618	G	A	0.0929462	0.120938	0.442748		2_28600	1	7801618	G	A	0.166812	0.114304	0.145472		2_28600	1	7801618	G	A	0.0743391	0.0587834	0.207
2_44820	1	7893983	G	T	0.00894904	0.0378697	0.813329		2_44820	1	7893983	G	T	0.130024	0.0898003	0.148646		2_44820	1	7893983	G	T	0.155067	0.0849159	0.0687892		2_44820	1	7893983	G	T	0.0387282	0.0413161	0.349
2_03787	1	7904920	G	T	0.060526	0.0377859	0.110096		2_03787	1	7904920	G	T	0.0529157	0.0903837	0.558666		2_03787	1	7904920	G	T	0.0815823	0.0855586	0.341065		2_03787	1	7904920	G	T	0.0108662	0.0421854	0.797
2_52364	1	7915891	C	T	0.060526	0.0377859	0.110096		2_52364	1	7915891	C	T	0.0529157	0.0903837	0.558666		2_52364	1	7915891	C	T	0.0815823	0.0855586	0.341065		2_52364	1	7915891	C	T	0.0108662	0.0421854	0.797
2_42921	1	7919713	C	T	0.060526	0.0377859	0.110096		2_42921	1	7919713	C	T	0.0529157	0.0903837	0.558666		2_42921	1	7919713	C	T	0.0815823	0.0855586	0.341065		2_42921	1	7919713	C	T	0.0108662	0.0421854	0.797
2_44455	1	7925658	G	A	0.060526	0.0377859	0.110096		2_44455	1	7925658	G	A	0.0529157	0.0903837	0.558666		2_44455	1	7925658	G	A	0.0815823	0.0855586	0.341065		2_44455	1	7925658	G	A	0.0108662	0.0421854	0.797
2_50669	1	7927798	C	T	0.0550594	0.0368751	0.136301		2_50669	1	7927798	C	T	0.099322	0.0877041	0.25831		2_50669	1	7927798	C	T	0.143938	0.0828677	0.0833847		2_50669	1	7927798	C	T	0.0325397	0.041531	0.434
2_40383	1	7927844	A	G	0.0152311	0.0451096	0.735832		2_40383	1	7927844	A	G	0.124346	0.110028	0.25929		2_40383	1	7927844	A	G	0.12033	0.104239	0.249238		2_40383	1	7927844	A	G	0.0303339	0.0489773	0.536
2_50501	1	7953254	T	C	0.0550594	0.0368751	0.136301		2_50501	1	7953254	T	C	0.099322	0.0877041	0.25831		2_50501	1	7953254	T	C	0.143938	0.0828677	0.0833847		2_50501	1	7953254	T	C	0.0325397	0.041531	0.434
2_45042	1	7979536	A	G	-0.0744459	0.0292271	0.0112866		2_45042	1	7979536	A	G	-0.0174315	0.0706366	0.805243		2_45042	1	7979536	A	G	-0.04042	0.0668937	0.546123		2_45042	1	7979536	A	G	0.0286733	0.0333684	0.391
2_41966	1	7989492	A	G	0.060526	0.0377859	0.110096		2_41966	1	7989492	A	G	0.0529157	0.0903837	0.558666		2_41966	1	7989492	A	G	0.0815823	0.0855586	0.341065		2_41966	1	7989492	A	G	0.0108662	0.0421854	0.797
2_39922	1	7996362	A	G	0.0710741	0.0372824	0.0574185		2_39922	1	7996362	A	G	0.0967832	0.0890296	0.277839		2_39922	1	7996362	A	G	0.130227	0.0841903	0.122924		2_39922	1	7996362	A	G	0.0217103	0.042065	0.606
2_44777	1	8031201	G	C	0.0550594	0.0368751	0.136301		2_44777	1	8031201	G	C	0.099322	0.0877041	0.25831		2_44777	1	8031201	G	C	0.143938	0.0828677	0.0833847		2_44777	1	8031201	G	C	0.0325397	0.041531	0.434
2_21097	1	8037014	A	G	0.0550594	0.0368751	0.136301		2_21097	1	8037014	A	G	0.099322	0.0877041	0.25831		2_21097	1	8037014	A	G	0.143938	0.0828677	0.0833847		2_21097	1	8037014	A	G	0.0325397	0.041531	0.434
2_48576	1	8052999	C	T	0.060526	0.0377859	0.110096		2_48576	1	8052999	C	T	0.0529157	0.0903837	0.558666		2_48576	1	8052999	C	T	0.0815823	0.0855586	0.341065		2_48576	1	8052999	C	T	0.0108662	0.0421854	0.797
2_51286	1	8127507	G	A	0.0570417	0.0373143	0.127244		2_51286	1	8127507	G	A	0.0672672	0.0901289	0.456023		2_51286	1	8127507	G	A	0.0926886	0.0853097	0.278101		2_51286	1	8127507	G	A	0.0200964	0.0416135	0.629
2_41616	1	8147393	T	C	0.0550594	0.0368751	0.136301		2_41616	1	8147393	T	C	0.099322	0.0877041	0.25831		2_41616	1	8147393	T	C	0.143938	0.0828677	0.0833847		2_41616	1	8147393	T	C	0.0325397	0.041531	0.434
2_44303	1	8148392	T	C	0.0495386	0.0364926	0.175496		2_44303	1	8148392	T	C	0.099322	0.0877041	0.25831		2_44303	1	8148392	T	C	0.143938	0.0828677	0.0833847		2_44303	1	8148392	T	C	0.0360909	0.0409989	0.379
2_45185	1	8179719	C	T	0.0547198	0.0374145	0.144491		2_45185	1	8179719	C	T	0.0529157	0.0903837	0.558666		2_45185	1	8179719	C	T	0.0815823	0.0855586	0.341065		2_45185	1	8179719	C	T	0.015114	0.0416833	0.717
2_45404	1	8183377	T	C	0.0495386	0.0364926	0.175496		2_45404	1	8183377	T	C	0.099322	0.0877041	0.25831		2_45404	1	8183377	T	C	0.143938	0.0828677	0.0833847		2_45404	1	8183377	T	C	0.0360909	0.0409989	0.379
2_41327	1	8244708	C	G	0.0633846	0.0368955	0.0866876		2_41327	1	8244708	C	G	0.0851877	0.088995	0.3392		2_41327	1	8244708	C	G	0.119126	0.0841741	0.158002		2_41327	1	8244708	C	G	0.0180371	0.041377	0.663
2_53723	1	8246046	T	A	0.120807	0.0543084	0.0267523		2_53723	1	8246046	T	A	0.0193827	0.12734	0.879119		2_53723	1	8246046	T	A	0.0467944	0.120627	0.698336		2_53723	1	8246046	T	A	0.0194472	0.0609393	0.75
2_11573	1	8265497	C	A	0.060526	0.0377859	0.110096		2_11573	1	8265497	C	A	0.0529157	0.0903837	0.558666		2_11573	1	8265497	C	A	0.0815823	0.0855586	0.341065		2_11573	1	8265497	C	A	0.0108662	0.0421854	0.797
2_41744	1	8282139	C	A	0.060526	0.0377859	0.110096		2_41744	1	8282139	C	A	0.0529157	0.0903837	0.558666		2_41744	1	8282139	C	A	0.0815823	0.0855586	0.341065		2_41744	1	8282139	C	A	0.0108662	0.0421854	0.797
2_41428	1	8289642	T	C	0.0526974	0.0369263	0.154441		2_41428	1	8289642	T	C	0.101159	0.0878076	0.250183		2_41428	1	8289642	T	C	0.132651	0.0830329	0.111155		2_41428	1	8289642	T	C	0.0331591	0.0413901	0.424
2_52889	1	8319240	G	A	0.0572639	0.0376687	0.129361		2_52889	1	8319240	G	A	0.0784282	0.089985	0.384115		2_52889	1	8319240	G	A	0.107931	0.085143	0.205874		2_52889	1	8319240	G	A	0.0289992	0.0419695	0.49
2_53542	1	8328055	G	A	0.0550594	0.0368751	0.136301		2_53542	1	8328055	G	A	0.099322	0.0877041	0.25831		2_53542	1	8328055	G	A	0.143938	0.0828677	0.0833847		2_53542	1	8328055	G	A	0.0325397	0.041531	0.434
2_52656	1	8331330	T	C	0.0550594	0.0368751	0.136301		2_52656	1	8331330	T	C	0.099322	0.0877041	0.25831		2_52656	1	8331330	T	C	0.143938	0.0828677	0.0833847		2_52656	1	8331330	T	C	0.0325397	0.041531	0.434
2_52380	1	8343307	C	A	0.060526	0.0377859	0.110096		2_52380	1	8343307	C	A	0.0529157	0.0903837	0.558666		2_52380	1	8343307	C	A	0.0815823	0.0855586	0.341065		2_52380	1	8343307	C	A	0.0108662	0.0421854	0.797
2_37994	1	8359649	C	T	0.060526	0.0377859	0.110096		2_37994	1	8359649	C	T	0.0529157	0.0903837	0.558666		2_37994	1	8359649	C	T	0.0815823	0.0855586	0.341065		2_37994	1	8359649	C	T	0.0108662	0.0421854	0.797
2_37993	1	8364084	A	C	0.0550594	0.0368751	0.136301		2_37993	1	8364084	A	C	0.099322	0.0877041	0.25831		2_37993	1	8364084	A	C	0.143938	0.0828677	0.0833847		2_37993	1	8364084	A	C	0.0325397	0.041531	0.434
2_31644	1	8381748	T	C	0.0550594	0.0368751	0.136301		2_31644	1	8381748	T	C	0.099322	0.0877041	0.25831		2_31644	1	8381748	T	C	0.143938	0.0828677	0.0833847		2_31644	1	8381748	T	C	0.0325397	0.041531	0.434
2_11239	1	8384493	G	A	0.0710741	0.0372824	0.0574185		2_11239	1	8384493	G	A	0.0967832	0.0890296	0.277839		2_11239	1	8384493	G	A	0.130227	0.0841903	0.122924		2_11239	1	8384493	G	A	0.0217103	0.042065	0.606
2_11240	1	8384868	G	A	0.0550594	0.0368751	0.136301		2_11240	1	8384868	G	A	0.099322	0.0877041	0.25831		2_11240	1	8384868	G	A	0.143938	0.0828677	0.0833847		2_11240	1	8384868	G	A	0.0325397	0.041531	0.434
2_47119	1	8385801	A	C	0.0550594	0.0368751	0.136301		2_47119	1	8385801	A	C	0.099322	0.0877041	0.25831		2_47119	1	8385801	A	C	0.143938	0.0828677	0.0833847		2_47119	1	8385801	A	C	0.0325397	0.041531	0.434
2_51280	1	8386602	A	G	0.0550594	0.0368751	0.136301		2_51280	1	8386602	A	G	0.099322	0.0877041	0.25831		2_51280	1	8386602	A	G	0.143938	0.0828677	0.0833847		2_51280	1	8386602	A	G	0.0325397	0.041531	0.434
2_39584	1	8394090	G	A	0.0550594	0.0368751	0.136301		2_39584	1	8394090	G	A	0.099322	0.0877041	0.25831		2_39584	1	8394090	G	A	0.143938	0.0828677	0.0833847		2_39584	1	8394090	G	A	0.0325397	0.041531	0.434
2_33847	1	8396081	T	A	-0.0201822	0.050606	0.690275		2_33847	1	8396081	T	A	0.100875	0.122252	0.409926		2_33847	1	8396081	T	A	0.0942356	0.115834	0.416532		2_33847	1	8396081	T	A	0.00526333	0.0547196	0.923
2_33846	1	8396822	G	C	0.060526	0.0377859	0.110096		2_33846	1	8396822	G	C	0.0529157	0.0903837	0.558666		2_33846	1	8396822	G	C	0.0815823	0.0855586	0.341065		2_33846	1	8396822	G	C	0.0108662	0.0421854	0.797
2_40364	1	8414776	C	T	0.060526	0.0377859	0.110096		2_40364	1	8414776	C	T	0.0529157	0.0903837	0.558666		2_40364	1	8414776	C	T	0.0815823	0.0855586	0.341065		2_40364	1	8414776	C	T	0.0108662	0.0421854	0.797
2_44999	1	8435371	T	A	0.0550594	0.0368751	0.136301		2_44999	1	8435371	T	A	0.099322	0.0877041	0.25831		2_44999	1	8435371	T	A	0.143938	0.0828677	0.0833847		2_44999	1	8435371	T	A	0.0325397	0.041531	0.434
2_45256	1	8439586	A	G	0.060526	0.0377859	0.110096		2_45256	1	8439586	A	G	0.0529157	0.0903837	0.558666		2_45256	1	8439586	A	G	0.0815823	0.0855586	0.341065		2_45256	1	8439586	A	G	0.0108662	0.0421854	0.797
2_39149	1	8441588	A	T	0.0574708	0.0377345	0.128651		2_39149	1	8441588	A	T	0.053929	0.0902155	0.550422		2_39149	1	8441588	A	T	0.0823731	0.0853985	0.335508		2_39149	1	8441588	A	T	0.00827775	0.0420105	0.844
2_39298	1	8446815	A	G	0.0520525	0.0367988	0.158097		2_39298	1	8446815	A	G	0.09331	0.0874935	0.287034		2_39298	1	8446815	A	G	0.129616	0.0827235	0.118166		2_39298	1	8446815	A	G	0.0257289	0.0413217	0.534
2_48168	1	8454897	C	T	0.0751256	0.037477	0.0457758		2_48168	1	8454897	C	T	0.0260041	0.0898259	0.772396		2_48168	1	8454897	C	T	0.0551206	0.0850619	0.517459		2_48168	1	8454897	C	T	0.00153924	0.0419959	0.971
2_52504	1	8462457	C	T	0.0136149	0.0340283	0.689322		2_52504	1	8462457	C	T	0.0434176	0.0824455	0.598832		2_52504	1	8462457	C	T	0.00968972	0.0781481	0.901402		2_52504	1	8462457	C	T	0.00481707	0.0377651	0.899
2_44895	1	8469772	T	G	0.0527216	0.0369502	0.154518		2_44895	1	8469772	T	G	0.0857915	0.0879245	0.329951		2_44895	1	8469772	T	G	0.133542	0.0830895	0.109025		2_44895	1	8469772	T	G	0.0276575	0.041641	0.507
2_42561	1	8477955	A	G	0.0483806	0.0367592	0.188982		2_42561	1	8477955	A	G	0.0901984	0.0879813	0.306066		2_42561	1	8477955	A	G	0.136062	0.0831437	0.102754		2_42561	1	8477955	A	G	0.0309578	0.0413695	0.455
2_39232	1	8480981	T	C	0.0550594	0.0368751	0.136301		2_39232	1	8480981	T	C	0.099322	0.0877041	0.25831		2_39232	1	8480981	T	C	0.143938	0.0828677	0.0833847		2_39232	1	8480981	T	C	0.0325397	0.041531	0.434
2_34318	1	8490411	T	A	-0.0408917	0.0495392	0.409682		2_34318	1	8490411	T	A	0.0758145	0.119389	0.525883		2_34318	1	8490411	T	A	0.0872313	0.113084	0.441064		2_34318	1	8490411	T	A	0.0137917	0.0537537	0.798
2_29619	1	8490458	G	A	0.0550594	0.0368751	0.136301		2_29619	1	8490458	G	A	0.099322	0.0877041	0.25831		2_29619	1	8490458	G	A	0.143938	0.0828677	0.0833847		2_29619	1	8490458	G	A	0.0325397	0.041531	0.434
2_44912	1	8506101	C	T	0.060526	0.0377859	0.110096		2_44912	1	8506101	C	T	0.0529157	0.0903837	0.558666		2_44912	1	8506101	C	T	0.0815823	0.0855586	0.341065		2_44912	1	8506101	C	T	0.0108662	0.0421854	0.797
2_45091	1	8542346	G	A	0.060526	0.0377859	0.110096		2_45091	1	8542346	G	A	0.0529157	0.0903837	0.558666		2_45091	1	8542346	G	A	0.0815823	0.0855586	0.341065		2_45091	1	8542346	G	A	0.0108662	0.0421854	0.797
2_52178	1	8572508	G	A	0.060526	0.0377859	0.110096		2_52178	1	8572508	G	A	0.0529157	0.0903837	0.558666		2_52178	1	8572508	G	A	0.0815823	0.0855586	0.341065		2_52178	1	8572508	G	A	0.0108662	0.0421854	0.797
2_30200	1	8577159	T	G	0.0550594	0.0368751	0.136301		2_30200	1	8577159	T	G	0.099322	0.0877041	0.25831		2_30200	1	8577159	T	G	0.143938	0.0828677	0.0833847		2_30200	1	8577159	T	G	0.0325397	0.041531	0.434
2_13902	1	8595924	A	G	0.060526	0.0377859	0.110096		2_13902	1	8595924	A	G	0.0529157	0.0903837	0.558666		2_13902	1	8595924	A	G	0.0815823	0.0855586	0.341065		2_13902	1	8595924	A	G	0.0108662	0.0421854	0.797
2_39139	1	8608225	C	T	0.060526	0.0377859	0.110096		2_39139	1	8608225	C	T	0.0529157	0.0903837	0.558666		2_39139	1	8608225	C	T	0.0815823	0.0855586	0.341065		2_39139	1	8608225	C	T	0.0108662	0.0421854	0.797
2_40426	1	8618022	T	C	0.0492108	0.0365047	0.178505		2_40426	1	8618022	T	C	0.0492858	0.0867877	0.57052		2_40426	1	8618022	T	C	0.0954737	0.0820936	0.245727		2_40426	1	8618022	T	C	0.0204706	0.0408501	0.617
2_48996	1	8675276	A	G	0.060526	0.0377859	0.110096		2_48996	1	8675276	A	G	0.0529157	0.0903837	0.558666		2_48996	1	8675276	A	G	0.0815823	0.0855586	0.341065		2_48996	1	8675276	A	G	0.0108662	0.0421854	0.797
2_41629	1	8695047	A	G	0.0468895	0.0365715	0.200642		2_41629	1	8695047	A	G	0.0358726	0.0869624	0.680253		2_41629	1	8695047	A	G	0.0851096	0.0822759	0.301734		2_41629	1	8695047	A	G	0.0157003	0.0409549	0.702
2_05521	1	8707617	T	C	0.0550594	0.0368751	0.136301		2_05521	1	8707617	T	C	0.099322	0.0877041	0.25831		2_05521	1	8707617	T	C	0.143938	0.0828677	0.0833847		2_05521	1	8707617	T	C	0.0325397	0.041531	0.434
2_05522	1	8707975	A	G	0.0550594	0.0368751	0.136301		2_05522	1	8707975	A	G	0.099322	0.0877041	0.25831		2_05522	1	8707975	A	G	0.143938	0.0828677	0.0833847		2_05522	1	8707975	A	G	0.0325397	0.041531	0.434
2_43101	1	8713626	C	T	0.060526	0.0377859	0.110096		2_43101	1	8713626	C	T	0.0529157	0.0903837	0.558666		2_43101	1	8713626	C	T	0.0815823	0.0855586	0.341065		2_43101	1	8713626	C	T	0.0108662	0.0421854	0.797
2_37549	1	8721804	T	C	0.0687344	0.0373634	0.0666686		2_37549	1	8721804	T	C	0.0828353	0.0892585	0.354108		2_37549	1	8721804	T	C	0.119464	0.084416	0.158017		2_37549	1	8721804	T	C	0.01665	0.0421712	0.693
2_43220	1	8748525	C	T	0.0488691	0.0375248	0.193662		2_43220	1	8748525	C	T	0.02001	0.0896507	0.823527		2_43220	1	8748525	C	T	0.0287282	0.0849331	0.735407		2_43220	1	8748525	C	T	-0.00671113	0.041464	0.872
2_53674	1	8755036	A	G	0.0527216	0.0369502	0.154518		2_53674	1	8755036	A	G	0.0857915	0.0879245	0.329951		2_53674	1	8755036	A	G	0.133542	0.0830895	0.109025		2_53674	1	8755036	A	G	0.0276575	0.041641	0.507
2_43086	1	8770794	G	C	0.0527216	0.0369502	0.154518		2_43086	1	8770794	G	C	0.0857915	0.0879245	0.329951		2_43086	1	8770794	G	C	0.133542	0.0830895	0.109025		2_43086	1	8770794	G	C	0.0276575	0.041641	0.507
2_38165	1	8776686	A	G	0.0492108	0.0365047	0.178505		2_38165	1	8776686	A	G	0.0492858	0.0867877	0.57052		2_38165	1	8776686	A	G	0.0954737	0.0820936	0.245727		2_38165	1	8776686	A	G	0.0204706	0.0408501	0.617
2_49471	1	8806752	T	C	0.0550594	0.0368751	0.136301		2_49471	1	8806752	T	C	0.099322	0.0877041	0.25831		2_49471	1	8806752	T	C	0.143938	0.0828677	0.0833847		2_49471	1	8806752	T	C	0.0325397	0.041531	0.434
2_33566	1	8830745	C	G	0.0492108	0.0365047	0.178505		2_33566	1	8830745	C	G	0.0492858	0.0867877	0.57052		2_33566	1	8830745	C	G	0.0954737	0.0820936	0.245727		2_33566	1	8830745	C	G	0.0204706	0.0408501	0.617
2_22698	1	8832334	A	G	0.0550594	0.0368751	0.136301		2_22698	1	8832334	A	G	0.099322	0.0877041	0.25831		2_22698	1	8832334	A	G	0.143938	0.0828677	0.0833847		2_22698	1	8832334	A	G	0.0325397	0.041531	0.434
2_49503	1	8834481	G	A	0.060526	0.0377859	0.110096		2_49503	1	8834481	G	A	0.0529157	0.0903837	0.558666		2_49503	1	8834481	G	A	0.0815823	0.0855586	0.341065		2_49503	1	8834481	G	A	0.0108662	0.0421854	0.797
2_30396	1	8840084	C	T	0.060526	0.0377859	0.110096		2_30396	1	8840084	C	T	0.0529157	0.0903837	0.558666		2_30396	1	8840084	C	T	0.0815823	0.0855586	0.341065		2_30396	1	8840084	C	T	0.0108662	0.0421854	0.797
2_52451	1	8841407	G	A	0.060526	0.0377859	0.110096		2_52451	1	8841407	G	A	0.0529157	0.0903837	0.558666		2_52451	1	8841407	G	A	0.0815823	0.0855586	0.341065		2_52451	1	8841407	G	A	0.0108662	0.0421854	0.797
2_11206	1	8860672	T	G	0.0492108	0.0365047	0.178505		2_11206	1	8860672	T	G	0.0492858	0.0867877	0.57052		2_11206	1	8860672	T	G	0.0954737	0.0820936	0.245727		2_11206	1	8860672	T	G	0.0204706	0.0408501	0.617
2_28778	1	8861827	A	C	0.046782	0.0372555	0.210058		2_28778	1	8861827	A	C	0.0707122	0.0887404	0.42615		2_28778	1	8861827	A	C	0.107775	0.083943	0.200129		2_28778	1	8861827	A	C	0.026849	0.0414895	0.518
2_40138	1	8876898	C	T	0.060526	0.0377859	0.110096		2_40138	1	8876898	C	T	0.0529157	0.0903837	0.558666		2_40138	1	8876898	C	T	0.0815823	0.0855586	0.341065		2_40138	1	8876898	C	T	0.0108662	0.0421854	0.797
2_39077	1	8922190	C	T	0.00842577	0.0331285	0.799385		2_39077	1	8922190	C	T	-0.0319518	0.0796074	0.688425		2_39077	1	8922190	C	T	-0.0711496	0.0753377	0.345694		2_39077	1	8922190	C	T	-0.0166068	0.0367556	0.652
2_42677	1	8945705	A	C	0.0593084	0.0368913	0.10881		2_42677	1	8945705	A	C	0.0302668	0.0879805	0.731066		2_42677	1	8945705	A	C	0.0667533	0.0832893	0.423476		2_42677	1	8945705	A	C	0.00025372	0.0411359	0.995
2_48672	1	8950217	G	A	0.0331883	0.0379573	0.38252		2_48672	1	8950217	G	A	0.0669169	0.0918672	0.466912		2_48672	1	8950217	G	A	0.108524	0.0868986	0.212656		2_48672	1	8950217	G	A	0.0339581	0.0428842	0.429
2_48526	1	8951966	G	A	0.060526	0.0377859	0.110096		2_48526	1	8951966	G	A	0.0529157	0.0903837	0.558666		2_48526	1	8951966	G	A	0.0815823	0.0855586	0.341065		2_48526	1	8951966	G	A	0.0108662	0.0421854	0.797
2_52075	1	9017157	G	A	0.0550594	0.0368751	0.136301		2_52075	1	9017157	G	A	0.099322	0.0877041	0.25831		2_52075	1	9017157	G	A	0.143938	0.0828677	0.0833847		2_52075	1	9017157	G	A	0.0325397	0.041531	0.434
2_47308	1	9027518	C	T	0.060526	0.0377859	0.110096		2_47308	1	9027518	C	T	0.0529157	0.0903837	0.558666		2_47308	1	9027518	C	T	0.0815823	0.0855586	0.341065		2_47308	1	9027518	C	T	0.0108662	0.0421854	0.797
2_47301	1	9038638	T	G	0.0492108	0.0365047	0.178505		2_47301	1	9038638	T	G	0.0492858	0.0867877	0.57052		2_47301	1	9038638	T	G	0.0954737	0.0820936	0.245727		2_47301	1	9038638	T	G	0.0204706	0.0408501	0.617
2_13947	1	9048729	C	T	-0.00815373	0.0499153	0.870336		2_13947	1	9048729	C	T	0.086307	0.120296	0.473632		2_13947	1	9048729	C	T	0.0861442	0.113967	0.450301		2_13947	1	9048729	C	T	-0.00422386	0.0540101	0.938
2_44823	1	9086473	T	C	0.0502495	0.0366382	0.171094		2_44823	1	9086473	T	C	0.0800383	0.0870811	0.358743		2_44823	1	9086473	T	C	0.12203	0.082329	0.139294		2_44823	1	9086473	T	C	0.021044	0.041253	0.61
2_39906	1	9102583	T	C	-0.0192851	0.0508314	0.704626		2_39906	1	9102583	T	C	0.0480825	0.122994	0.696113		2_39906	1	9102583	T	C	0.0374264	0.116543	0.748321		2_39906	1	9102583	T	C	-0.0185648	0.0550658	0.736
2_48642	1	9123333	T	C	0.0550594	0.0368751	0.136301		2_48642	1	9123333	T	C	0.099322	0.0877041	0.25831		2_48642	1	9123333	T	C	0.143938	0.0828677	0.0833847		2_48642	1	9123333	T	C	0.0325397	0.041531	0.434
2_45385	1	9129310	G	A	0.0493171	0.0365388	0.177976		2_45385	1	9129310	G	A	0.0337044	0.0857944	0.694698		2_45385	1	9129310	G	A	0.0114778	0.0813057	0.887828		2_45385	1	9129310	G	A	-0.0536858	0.0396107	0.176
2_48361	1	9135861	A	G	0.0502495	0.0366382	0.171094		2_48361	1	9135861	A	G	0.0800383	0.0870811	0.358743		2_48361	1	9135861	A	G	0.12203	0.082329	0.139294		2_48361	1	9135861	A	G	0.021044	0.041253	0.61
2_48397	1	9148738	A	G	0.0502495	0.0366382	0.171094		2_48397	1	9148738	A	G	0.0800383	0.0870811	0.358743		2_48397	1	9148738	A	G	0.12203	0.082329	0.139294		2_48397	1	9148738	A	G	0.021044	0.041253	0.61
2_47460	1	9152465	G	A	0.134075	0.0532006	0.0121725		2_47460	1	9152465	G	A	0.0334297	0.127419	0.793218		2_47460	1	9152465	G	A	0.0751479	0.120665	0.533883		2_47460	1	9152465	G	A	0.0301776	0.0599444	0.615
2_42696	1	9164694	C	T	0.134075	0.0532006	0.0121725		2_42696	1	9164694	C	T	0.0334297	0.127419	0.793218		2_42696	1	9164694	C	T	0.0751479	0.120665	0.533883		2_42696	1	9164694	C	T	0.0301776	0.0599444	0.615
2_52932	1	9171274	T	C	0.0550594	0.0368751	0.136301		2_52932	1	9171274	T	C	0.099322	0.0877041	0.25831		2_52932	1	9171274	T	C	0.143938	0.0828677	0.0833847		2_52932	1	9171274	T	C	0.0325397	0.041531	0.434
2_44848	1	9201672	T	C	0.0550594	0.0368751	0.136301		2_44848	1	9201672	T	C	0.099322	0.0877041	0.25831		2_44848	1	9201672	T	C	0.143938	0.0828677	0.0833847		2_44848	1	9201672	T	C	0.0325397	0.041531	0.434
2_54546	1	9203562	T	C	0.0550594	0.0368751	0.136301		2_54546	1	9203562	T	C	0.099322	0.0877041	0.25831		2_54546	1	9203562	T	C	0.143938	0.0828677	0.0833847		2_54546	1	9203562	T	C	0.0325397	0.041531	0.434
2_43298	1	9208449	C	T	0.0662388	0.0374095	0.0774883		2_43298	1	9208449	C	T	0.0768811	0.0893678	0.390299		2_43298	1	9208449	C	T	0.107989	0.0845531	0.202493		2_43298	1	9208449	C	T	0.0163417	0.0417791	0.696
2_44783	1	9237766	G	A	0.0227908	0.050432	0.651612		2_44783	1	9237766	G	A	0.0505692	0.122433	0.679866		2_44783	1	9237766	G	A	0.0411242	0.116011	0.723216		2_44783	1	9237766	G	A	-0.0219112	0.0547335	0.689
2_52765	1	9248784	T	C	0.0550594	0.0368751	0.136301		2_52765	1	9248784	T	C	0.099322	0.0877041	0.25831		2_52765	1	9248784	T	C	0.143938	0.0828677	0.0833847		2_52765	1	9248784	T	C	0.0325397	0.041531	0.434
2_42098	1	9251812	A	G	0.0502495	0.0366382	0.171094		2_42098	1	9251812	A	G	0.0800383	0.0870811	0.358743		2_42098	1	9251812	A	G	0.12203	0.082329	0.139294		2_42098	1	9251812	A	G	0.021044	0.041253	0.61
2_50869	1	9270776	A	G	0.065916	0.0370431	0.0760331		2_50869	1	9270776	A	G	0.0769723	0.0883767	0.38445		2_50869	1	9270776	A	G	0.107894	0.0836134	0.197872		2_50869	1	9270776	A	G	0.0100971	0.0417759	0.809
2_49221	1	9287997	G	C	0.132955	0.0542684	0.0147752		2_49221	1	9287997	G	C	0.0334297	0.127419	0.793218		2_49221	1	9287997	G	C	0.0751479	0.120665	0.533883		2_49221	1	9287997	G	C	0.0483233	0.0611546	0.43
2_45165	1	9292650	G	A	0.0473658	0.036571	0.196111		2_45165	1	9292650	G	A	0.0807842	0.0868737	0.353142		2_45165	1	9292650	G	A	0.12247	0.082132	0.136941		2_45165	1	9292650	G	A	0.018474	0.0410789	0.653
2_53174	1	9303780	T	C	0.0710741	0.0372824	0.0574185		2_53174	1	9303780	T	C	0.0967832	0.0890296	0.277839		2_53174	1	9303780	T	C	0.130227	0.0841903	0.122924		2_53174	1	9303780	T	C	0.0217103	0.042065	0.606
2_43826	1	9304736	G	A	0.134075	0.0532006	0.0121725		2_43826	1	9304736	G	A	0.0334297	0.127419	0.793218		2_43826	1	9304736	G	A	0.0751479	0.120665	0.533883		2_43826	1	9304736	G	A	0.0301776	0.0599444	0.615
2_37655	1	9315883	A	G	0.0550594	0.0368751	0.136301		2_37655	1	9315883	A	G	0.099322	0.0877041	0.25831		2_37655	1	9315883	A	G	0.143938	0.0828677	0.0833847		2_37655	1	9315883	A	G	0.0325397	0.041531	0.434
2_37656	1	9318320	T	G	0.065916	0.0370431	0.0760331		2_37656	1	9318320	T	G	0.0769723	0.0883767	0.38445		2_37656	1	9318320	T	G	0.107894	0.0836134	0.197872		2_37656	1	9318320	T	G	0.0100971	0.0417759	0.809
2_48979	1	9334833	C	T	0.11625	0.0532007	0.029541		2_48979	1	9334833	C	T	0.0193827	0.12734	0.879119		2_48979	1	9334833	C	T	0.0467944	0.120627	0.698336		2_48979	1	9334833	C	T	0.0138996	0.0594092	0.815
2_46533	1	9341540	A	G	0.0550594	0.0368751	0.136301		2_46533	1	9341540	A	G	0.099322	0.0877041	0.25831		2_46533	1	9341540	A	G	0.143938	0.0828677	0.0833847		2_46533	1	9341540	A	G	0.0325397	0.041531	0.434
2_02364	1	9354079	C	A	0.0502495	0.0366382	0.171094		2_02364	1	9354079	C	A	0.0800383	0.0870811	0.358743		2_02364	1	9354079	C	A	0.12203	0.082329	0.139294		2_02364	1	9354079	C	A	0.021044	0.041253	0.61
2_02365	1	9356852	C	T	0.0989616	0.0532713	0.0640502		2_02365	1	9356852	C	T	-0.0151762	0.127015	0.904969		2_02365	1	9356852	C	T	0.0235399	0.120339	0.845041		2_02365	1	9356852	C	T	0.0170289	0.059394	0.775
2_51845	1	9361353	C	A	0.0550594	0.0368751	0.136301		2_51845	1	9361353	C	A	0.099322	0.0877041	0.25831		2_51845	1	9361353	C	A	0.143938	0.0828677	0.0833847		2_51845	1	9361353	C	A	0.0325397	0.041531	0.434
2_39728	1	9369370	T	G	0.106956	0.0470089	0.0234944		2_39728	1	9369370	T	G	0.118576	0.11046	0.283888		2_39728	1	9369370	T	G	0.19794	0.104249	0.0585264		2_39728	1	9369370	T	G	0.0732118	0.0540215	0.176
2_45594	1	9375532	G	C	0.106956	0.0470089	0.0234944		2_45594	1	9375532	G	C	0.118576	0.11046	0.283888		2_45594	1	9375532	G	C	0.19794	0.104249	0.0585264		2_45594	1	9375532	G	C	0.0732118	0.0540215	0.176
2_48815	1	9390060	C	T	0.132955	0.0542684	0.0147752		2_48815	1	9390060	C	T	0.0334297	0.127419	0.793218		2_48815	1	9390060	C	T	0.0751479	0.120665	0.533883		2_48815	1	9390060	C	T	0.0483233	0.0611546	0.43
2_43383	1	9392212	G	A	0.0550594	0.0368751	0.136301		2_43383	1	9392212	G	A	0.099322	0.0877041	0.25831		2_43383	1	9392212	G	A	0.143938	0.0828677	0.0833847		2_43383	1	9392212	G	A	0.0325397	0.041531	0.434
2_41788	1	9426403	A	G	0.0550594	0.0368751	0.136301		2_41788	1	9426403	A	G	0.099322	0.0877041	0.25831		2_41788	1	9426403	A	G	0.143938	0.0828677	0.0833847		2_41788	1	9426403	A	G	0.0325397	0.041531	0.434
2_43500	1	9445119	T	C	0.0550594	0.0368751	0.136301		2_43500	1	9445119	T	C	0.099322	0.0877041	0.25831		2_43500	1	9445119	T	C	0.143938	0.0828677	0.0833847		2_43500	1	9445119	T	C	0.0325397	0.041531	0.434
2_31764	1	9447422	G	A	0.13454	0.0522645	0.0104562		2_31764	1	9447422	G	A	0.0289216	0.124906	0.817042		2_31764	1	9447422	G	A	0.095682	0.118231	0.418973		2_31764	1	9447422	G	A	0.0276095	0.0590827	0.641
2_31765	1	9449814	G	A	0.13454	0.0522645	0.0104562		2_31765	1	9449814	G	A	0.0289216	0.124906	0.817042		2_31765	1	9449814	G	A	0.095682	0.118231	0.418973		2_31765	1	9449814	G	A	0.0276095	0.0590827	0.641
2_42013	1	9455387	G	T	0.0629101	0.0376942	0.0960166		2_42013	1	9455387	G	T	0.0672672	0.0901289	0.456023		2_42013	1	9455387	G	T	0.0926886	0.0853097	0.278101		2_42013	1	9455387	G	T	0.0159707	0.0421009	0.705
2_52555	1	9458632	C	T	0.0988117	0.0520107	0.0582743		2_52555	1	9458632	C	T	0.0420943	0.123615	0.733689		2_52555	1	9458632	C	T	0.105411	0.116992	0.368278		2_52555	1	9458632	C	T	0.0502115	0.0578631	0.386
2_49456	1	9466116	C	T	0.13454	0.0522645	0.0104562		2_49456	1	9466116	C	T	0.0289216	0.124906	0.817042		2_49456	1	9466116	C	T	0.095682	0.118231	0.418973		2_49456	1	9466116	C	T	0.0276095	0.0590827	0.641
2_38415	1	9499522	G	A	0.13594	0.0521283	0.00950204		2_38415	1	9499522	G	A	0.0907952	0.124543	0.466535		2_38415	1	9499522	G	A	0.143714	0.117821	0.223477		2_38415	1	9499522	G	A	0.0403225	0.0582873	0.49
2_38414	1	9505530	T	C	0.0550594	0.0368751	0.136301		2_38414	1	9505530	T	C	0.099322	0.0877041	0.25831		2_38414	1	9505530	T	C	0.143938	0.0828677	0.0833847		2_38414	1	9505530	T	C	0.0325397	0.041531	0.434
2_48342	1	9515642	A	G	0.0550594	0.0368751	0.136301		2_48342	1	9515642	A	G	0.099322	0.0877041	0.25831		2_48342	1	9515642	A	G	0.143938	0.0828677	0.0833847		2_48342	1	9515642	A	G	0.0325397	0.041531	0.434
2_43299	1	9518508	T	C	0.0710741	0.0372824	0.0574185		2_43299	1	9518508	T	C	0.0967832	0.0890296	0.277839		2_43299	1	9518508	T	C	0.130227	0.0841903	0.122924		2_43299	1	9518508	T	C	0.0217103	0.042065	0.606
2_38979	1	9529429	T	C	0.0710741	0.0372824	0.0574185		2_38979	1	9529429	T	C	0.0967832	0.0890296	0.277839		2_38979	1	9529429	T	C	0.130227	0.0841903	0.122924		2_38979	1	9529429	T	C	0.0217103	0.042065	0.606
2_47608	1	9545003	T	C	0.0502495	0.0366382	0.171094		2_47608	1	9545003	T	C	0.0800383	0.0870811	0.358743		2_47608	1	9545003	T	C	0.12203	0.082329	0.139294		2_47608	1	9545003	T	C	0.021044	0.041253	0.61
2_37938	1	9553245	C	T	-0.0192851	0.0508314	0.704626		2_37938	1	9553245	C	T	0.0480825	0.122994	0.696113		2_37938	1	9553245	C	T	0.0374264	0.116543	0.748321		2_37938	1	9553245	C	T	-0.0185648	0.0550658	0.736
2_51555	1	9582041	T	C	0.0502495	0.0366382	0.171094		2_51555	1	9582041	T	C	0.0800383	0.0870811	0.358743		2_51555	1	9582041	T	C	0.12203	0.082329	0.139294		2_51555	1	9582041	T	C	0.021044	0.041253	0.61
2_50951	1	9609702	A	G	0.0550594	0.0368751	0.136301		2_50951	1	9609702	A	G	0.099322	0.0877041	0.25831		2_50951	1	9609702	A	G	0.143938	0.0828677	0.0833847		2_50951	1	9609702	A	G	0.0325397	0.041531	0.434
2_51536	1	9612524	G	A	0.13454	0.0522645	0.0104562		2_51536	1	9612524	G	A	0.0289216	0.124906	0.817042		2_51536	1	9612524	G	A	0.095682	0.118231	0.418973		2_51536	1	9612524	G	A	0.0276095	0.0590827	0.641
2_48645	1	9624390	A	G	0.0550474	0.0364935	0.132348		2_48645	1	9624390	A	G	0.100245	0.0866818	0.248377		2_48645	1	9624390	A	G	0.136876	0.0819386	0.0958311		2_48645	1	9624390	A	G	0.0290573	0.0408762	0.478
2_55184	1	9629965	A	C	0.13454	0.0522645	0.0104562		2_55184	1	9629965	A	C	0.0289216	0.124906	0.817042		2_55184	1	9629965	A	C	0.095682	0.118231	0.418973		2_55184	1	9629965	A	C	0.0276095	0.0590827	0.641
2_41429	1	9630918	C	T	-0.0142232	0.0503149	0.777585		2_41429	1	9630918	C	T	0.0734479	0.121462	0.545819		2_41429	1	9630918	C	T	0.0574156	0.115104	0.618262		2_41429	1	9630918	C	T	-0.00955395	0.0544797	0.861
2_43460	1	9650685	G	A	0.0550594	0.0368751	0.136301		2_43460	1	9650685	G	A	0.099322	0.0877041	0.25831		2_43460	1	9650685	G	A	0.143938	0.0828677	0.0833847		2_43460	1	9650685	G	A	0.0325397	0.041531	0.434
2_54738	1	9685899	A	G	0.135165	0.0493146	0.00644117		2_54738	1	9685899	A	G	0.101497	0.116999	0.386338		2_54738	1	9685899	A	G	0.150614	0.110659	0.17448		2_54738	1	9685899	A	G	0.0507897	0.0563336	0.368
2_54879	1	9696462	A	G	0.132955	0.0542684	0.0147752		2_54879	1	9696462	A	G	0.0334297	0.127419	0.793218		2_54879	1	9696462	A	G	0.0751479	0.120665	0.533883		2_54879	1	9696462	A	G	0.0483233	0.0611546	0.43
2_53521	1	9713360	G	T	0.0669229	0.0373279	0.0738593		2_53521	1	9713360	G	T	0.0870766	0.0891224	0.329306		2_53521	1	9713360	G	T	0.107497	0.0843509	0.203472		2_53521	1	9713360	G	T	0.0148295	0.0419429	0.724
2_48165	1	9718982	C	A	0.0710741	0.0372824	0.0574185		2_48165	1	9718982	C	A	0.0967832	0.0890296	0.277839		2_48165	1	9718982	C	A	0.130227	0.0841903	0.122924		2_48165	1	9718982	C	A	0.0217103	0.042065	0.606
2_53287	1	9726680	A	G	0.0550474	0.0364935	0.132348		2_53287	1	9726680	A	G	0.100245	0.0866818	0.248377		2_53287	1	9726680	A	G	0.136876	0.0819386	0.0958311		2_53287	1	9726680	A	G	0.0290573	0.0408762	0.478
2_02985	1	9743944	C	T	-0.0192851	0.0508314	0.704626		2_02985	1	9743944	C	T	0.0480825	0.122994	0.696113		2_02985	1	9743944	C	T	0.0374264	0.116543	0.748321		2_02985	1	9743944	C	T	-0.0185648	0.0550658	0.736
2_49753	1	9751325	T	C	0.0550474	0.0364935	0.132348		2_49753	1	9751325	T	C	0.100245	0.0866818	0.248377		2_49753	1	9751325	T	C	0.136876	0.0819386	0.0958311		2_49753	1	9751325	T	C	0.0290573	0.0408762	0.478
2_49463	1	9779018	T	G	0.0550594	0.0368751	0.136301		2_49463	1	9779018	T	G	0.099322	0.0877041	0.25831		2_49463	1	9779018	T	G	0.143938	0.0828677	0.0833847		2_49463	1	9779018	T	G	0.0325397	0.041531	0.434
2_43539	1	9793961	C	T	0.0425713	0.0368606	0.248906		2_43539	1	9793961	C	T	0.0937099	0.0863295	0.278545		2_43539	1	9793961	C	T	0.0688243	0.081857	0.401113		2_43539	1	9793961	C	T	-0.0584697	0.0415069	0.16
2_32460	1	9805802	T	A	0.0550474	0.0364935	0.132348		2_32460	1	9805802	T	A	0.100245	0.0866818	0.248377		2_32460	1	9805802	T	A	0.136876	0.0819386	0.0958311		2_32460	1	9805802	T	A	0.0290573	0.0408762	0.478
2_40604	1	9847254	C	T	-0.0192851	0.0508314	0.704626		2_40604	1	9847254	C	T	0.0480825	0.122994	0.696113		2_40604	1	9847254	C	T	0.0374264	0.116543	0.748321		2_40604	1	9847254	C	T	-0.0185648	0.0550658	0.736
2_47433	1	9893352	C	T	0.132955	0.0542684	0.0147752		2_47433	1	9893352	C	T	0.0334297	0.127419	0.793218		2_47433	1	9893352	C	T	0.0751479	0.120665	0.533883		2_47433	1	9893352	C	T	0.0483233	0.0611546	0.43
2_42857	1	9896444	T	C	0.0562161	0.0360731	0.120041		2_42857	1	9896444	T	C	0.0833754	0.0856371	0.331017		2_42857	1	9896444	T	C	0.117517	0.080989	0.147782		2_42857	1	9896444	T	C	0.0185958	0.0404458	0.646
2_45650	1	9897993	C	A	0.0710741	0.0372824	0.0574185		2_45650	1	9897993	C	A	0.0967832	0.0890296	0.277839		2_45650	1	9897993	C	A	0.130227	0.0841903	0.122924		2_45650	1	9897993	C	A	0.0217103	0.042065	0.606
2_38325	1	9935209	C	T	-0.0094346	0.0497899	0.84982		2_38325	1	9935209	C	T	0.0686953	0.119974	0.56734		2_38325	1	9935209	C	T	0.0776856	0.113647	0.494756		2_38325	1	9935209	C	T	-0.0106338	0.0535602	0.843
2_25882	1	9948670	C	T	0.0720547	0.0366254	0.0499311		2_25882	1	9948670	C	T	0.101783	0.0872741	0.244408		2_25882	1	9948670	C	T	0.132228	0.0825308	0.110134		2_25882	1	9948670	C	T	0.0205339	0.0410731	0.617
2_03344	1	9952319	G	A	-0.0192851	0.0508314	0.704626		2_03344	1	9952319	G	A	0.0480825	0.122994	0.696113		2_03344	1	9952319	G	A	0.0374264	0.116543	0.748321		2_03344	1	9952319	G	A	-0.0185648	0.0550658	0.736
2_47277	1	9970173	T	G	0.0460481	0.0319229	0.15006		2_47277	1	9970173	T	G	0.0362018	0.0759025	0.633732		2_47277	1	9970173	T	G	0.0840655	0.071784	0.242459		2_47277	1	9970173	T	G	0.0431612	0.035943	0.231
2_43803	1	9976215	A	G	0.0550594	0.0368751	0.136301		2_43803	1	9976215	A	G	0.099322	0.0877041	0.25831		2_43803	1	9976215	A	G	0.143938	0.0828677	0.0833847		2_43803	1	9976215	A	G	0.0325397	0.041531	0.434
2_24407	1	9984626	G	T	0.134075	0.0532006	0.0121725		2_24407	1	9984626	G	T	0.0334297	0.127419	0.793218		2_24407	1	9984626	G	T	0.0751479	0.120665	0.533883		2_24407	1	9984626	G	T	0.0301776	0.0599444	0.615
2_03180	1	9984769	A	G	-0.0408917	0.0495392	0.409682		2_03180	1	9984769	A	G	0.0758145	0.119389	0.525883		2_03180	1	9984769	A	G	0.0872313	0.113084	0.441064		2_03180	1	9984769	A	G	0.0137917	0.0537537	0.798
2_42157	1	10032271	T	C	0.0464265	0.0361752	0.200206		2_42157	1	10032271	T	C	0.0809166	0.0858209	0.346487		2_42157	1	10032271	T	C	0.128475	0.0811029	0.114188		2_42157	1	10032271	T	C	0.0257813	0.0403044	0.523
2_41709	1	10035349	T	C	0.0558867	0.0365289	0.126934		2_41709	1	10035349	T	C	0.0912873	0.0871351	0.295612		2_41709	1	10035349	T	C	0.127368	0.082388	0.123133		2_41709	1	10035349	T	C	0.0666771	0.0407585	0.103
2_53278	1	10060402	T	G	-0.0161185	0.0507487	0.750966		2_53278	1	10060402	T	G	0.0695916	0.12271	0.571041		2_53278	1	10060402	T	G	0.0579379	0.116279	0.618647		2_53278	1	10060402	T	G	-0.00539925	0.054776	0.922
2_54987	1	10093895	C	T	0.134075	0.0532006	0.0121725		2_54987	1	10093895	C	T	0.0334297	0.127419	0.793218		2_54987	1	10093895	C	T	0.0751479	0.120665	0.533883		2_54987	1	10093895	C	T	0.0301776	0.0599444	0.615
2_39524	1	10155264	T	C	0.0550594	0.0368751	0.136301		2_39524	1	10155264	T	C	0.099322	0.0877041	0.25831		2_39524	1	10155264	T	C	0.143938	0.0828677	0.0833847		2_39524	1	10155264	T	C	0.0325397	0.041531	0.434
2_24789	1	10171084	C	T	-0.0161185	0.0507487	0.750966		2_24789	1	10171084	C	T	0.0695916	0.12271	0.571041		2_24789	1	10171084	C	T	0.0579379	0.116279	0.618647		2_24789	1	10171084	C	T	-0.00539925	0.054776	0.922
2_00841	1	10172727	C	T	0.132955	0.0542684	0.0147752		2_00841	1	10172727	C	T	0.0334297	0.127419	0.793218		2_00841	1	10172727	C	T	0.0751479	0.120665	0.533883		2_00841	1	10172727	C	T	0.0483233	0.0611546	0.43
2_29642	1	10220605	A	G	0.0390998	0.0374745	0.297495		2_29642	1	10220605	A	G	0.0586512	0.0891426	0.511059		2_29642	1	10220605	A	G	0.0854592	0.0843803	0.31195		2_29642	1	10220605	A	G	0.0305905	0.0415752	0.462
2_29641	1	10221439	T	C	0.0710741	0.0372824	0.0574185		2_29641	1	10221439	T	C	0.0967832	0.0890296	0.277839		2_29641	1	10221439	T	C	0.130227	0.0841903	0.122924		2_29641	1	10221439	T	C	0.0217103	0.042065	0.606
2_53589	1	10235637	G	A	0.0464265	0.0361752	0.200206		2_53589	1	10235637	G	A	0.0809166	0.0858209	0.346487		2_53589	1	10235637	G	A	0.128475	0.0811029	0.114188		2_53589	1	10235637	G	A	0.0257813	0.0403044	0.523
2_07469	1	10237303	C	T	0.0550594	0.0368751	0.136301		2_07469	1	10237303	C	T	0.099322	0.0877041	0.25831		2_07469	1	10237303	C	T	0.143938	0.0828677	0.0833847		2_07469	1	10237303	C	T	0.0325397	0.041531	0.434
2_07468	1	10237722	A	G	0.0710741	0.0372824	0.0574185		2_07468	1	10237722	A	G	0.0967832	0.0890296	0.277839		2_07468	1	10237722	A	G	0.130227	0.0841903	0.122924		2_07468	1	10237722	A	G	0.0217103	0.042065	0.606
2_03706	1	10242938	T	C	0.00340929	0.0507411	0.946469		2_03706	1	10242938	T	C	0.0583377	0.122692	0.634778		2_03706	1	10242938	T	C	0.0355224	0.116273	0.760183		2_03706	1	10242938	T	C	-0.00805273	0.0546029	0.883
2_03707	1	10245278	A	G	-0.0277541	0.0316222	0.38072		2_03707	1	10245278	A	G	-0.0279795	0.0751125	0.709773		2_03707	1	10245278	A	G	-0.0220858	0.0711721	0.756529		2_03707	1	10245278	A	G	0.00389354	0.0341806	0.909
2_46042	1	10279833	A	T	0.0550594	0.0368751	0.136301		2_46042	1	10279833	A	T	0.099322	0.0877041	0.25831		2_46042	1	10279833	A	T	0.143938	0.0828677	0.0833847		2_46042	1	10279833	A	T	0.0325397	0.041531	0.434
2_09206	1	10280483	T	C	-0.0161185	0.0507487	0.750966		2_09206	1	10280483	T	C	0.0695916	0.12271	0.571041		2_09206	1	10280483	T	C	0.0579379	0.116279	0.618647		2_09206	1	10280483	T	C	-0.00539925	0.054776	0.922
2_28076	1	10281083	T	G	0.0550594	0.0368751	0.136301		2_28076	1	10281083	T	G	0.099322	0.0877041	0.25831		2_28076	1	10281083	T	G	0.143938	0.0828677	0.0833847		2_28076	1	10281083	T	G	0.0325397	0.041531	0.434
2_06726	1	10286052	T	C	0.0464265	0.0361752	0.200206		2_06726	1	10286052	T	C	0.0809166	0.0858209	0.346487		2_06726	1	10286052	T	C	0.128475	0.0811029	0.114188		2_06726	1	10286052	T	C	0.0257813	0.0403044	0.523
2_27475	1	10287808	T	G	0.0550594	0.0368751	0.136301		2_27475	1	10287808	T	G	0.099322	0.0877041	0.25831		2_27475	1	10287808	T	G	0.143938	0.0828677	0.0833847		2_27475	1	10287808	T	G	0.0325397	0.041531	0.434
2_07463	1	10290630	G	T	0.046782	0.0372555	0.210058		2_07463	1	10290630	G	T	0.0707122	0.0887404	0.42615		2_07463	1	10290630	G	T	0.107775	0.083943	0.200129		2_07463	1	10290630	G	T	0.026849	0.0414895	0.518
2_09557	1	10299079	C	T	0.0550594	0.0368751	0.136301		2_09557	1	10299079	C	T	0.099322	0.0877041	0.25831		2_09557	1	10299079	C	T	0.143938	0.0828677	0.0833847		2_09557	1	10299079	C	T	0.0325397	0.041531	0.434
2_09558	1	10299614	A	G	0.0604898	0.0377602	0.110068		2_09558	1	10299614	A	G	0.0691719	0.0902783	0.444134		2_09558	1	10299614	A	G	0.0807219	0.0854948	0.345814		2_09558	1	10299614	A	G	0.0169196	0.0422048	0.689
2_52317	1	10305635	T	G	0.0443802	0.0373163	0.235126		2_52317	1	10305635	T	G	0.0725698	0.0888824	0.414856		2_52317	1	10305635	T	G	0.0962222	0.0841274	0.253599		2_52317	1	10305635	T	G	0.0277293	0.0415175	0.505
2_44137	1	10316187	C	T	0.0604898	0.0377602	0.110068		2_44137	1	10316187	C	T	0.0691719	0.0902783	0.444134		2_44137	1	10316187	C	T	0.0807219	0.0854948	0.345814		2_44137	1	10316187	C	T	0.0169196	0.0422048	0.689
2_42392	1	10322552	T	C	0.0604898	0.0377602	0.110068		2_42392	1	10322552	T	C	0.0691719	0.0902783	0.444134		2_42392	1	10322552	T	C	0.0807219	0.0854948	0.345814		2_42392	1	10322552	T	C	0.0169196	0.0422048	0.689
2_48030	1	10340327	T	G	0.0550594	0.0368751	0.136301		2_48030	1	10340327	T	G	0.099322	0.0877041	0.25831		2_48030	1	10340327	T	G	0.143938	0.0828677	0.0833847		2_48030	1	10340327	T	G	0.0325397	0.041531	0.434
2_39507	1	10351621	C	T	0.0443802	0.0373163	0.235126		2_39507	1	10351621	C	T	0.0725698	0.0888824	0.414856		2_39507	1	10351621	C	T	0.0962222	0.0841274	0.253599		2_39507	1	10351621	C	T	0.0277293	0.0415175	0.505
2_51217	1	10355462	G	A	0.0604898	0.0377602	0.110068		2_51217	1	10355462	G	A	0.0691719	0.0902783	0.444134		2_51217	1	10355462	G	A	0.0807219	0.0854948	0.345814		2_51217	1	10355462	G	A	0.0169196	0.0422048	0.689
2_51097	1	10357573	C	T	0.0604898	0.0377602	0.110068		2_51097	1	10357573	C	T	0.0691719	0.0902783	0.444134		2_51097	1	10357573	C	T	0.0807219	0.0854948	0.345814		2_51097	1	10357573	C	T	0.0169196	0.0422048	0.689
2_39818	1	10371876	T	C	0.0390998	0.0374745	0.297495		2_39818	1	10371876	T	C	0.0586512	0.0891426	0.511059		2_39818	1	10371876	T	C	0.0854592	0.0843803	0.31195		2_39818	1	10371876	T	C	0.0305905	0.0415752	0.462
2_13937	1	10372752	C	T	0.0550594	0.0368751	0.136301		2_13937	1	10372752	C	T	0.099322	0.0877041	0.25831		2_13937	1	10372752	C	T	0.143938	0.0828677	0.0833847		2_13937	1	10372752	C	T	0.0325397	0.041531	0.434
2_55341	1	10374235	C	T	0.0550594	0.0368751	0.136301		2_55341	1	10374235	C	T	0.099322	0.0877041	0.25831		2_55341	1	10374235	C	T	0.143938	0.0828677	0.0833847		2_55341	1	10374235	C	T	0.0325397	0.041531	0.434
2_53953	1	10383854	G	T	0.0581011	0.0378561	0.125736		2_53953	1	10383854	G	T	0.0547976	0.0905493	0.545509		2_53953	1	10383854	G	T	0.0695394	0.0857532	0.418029		2_53953	1	10383854	G	T	0.0117858	0.042277	0.781
2_50637	1	10387716	G	T	0.0581011	0.0378561	0.125736		2_50637	1	10387716	G	T	0.0547976	0.0905493	0.545509		2_50637	1	10387716	G	T	0.0695394	0.0857532	0.418029		2_50637	1	10387716	G	T	0.0117858	0.042277	0.781
2_43874	1	10389806	C	T	0.0581011	0.0378561	0.125736		2_43874	1	10389806	C	T	0.0547976	0.0905493	0.545509		2_43874	1	10389806	C	T	0.0695394	0.0857532	0.418029		2_43874	1	10389806	C	T	0.0117858	0.042277	0.781
2_46444	1	10399889	T	G	0.0492207	0.037194	0.18658		2_46444	1	10399889	T	G	0.0764191	0.0885802	0.388961		2_46444	1	10399889	T	G	0.119854	0.0837527	0.15342		2_46444	1	10399889	T	G	0.028583	0.0416155	0.493
2_39768	1	10406957	C	T	0.134075	0.0532006	0.0121725		2_39768	1	10406957	C	T	0.0334297	0.127419	0.793218		2_39768	1	10406957	C	T	0.0751479	0.120665	0.533883		2_39768	1	10406957	C	T	0.0301776	0.0599444	0.615
2_39998	1	10427002	G	A	0.048831	0.0300922	0.105548		2_39998	1	10427002	G	A	0.0254876	0.0722969	0.724672		2_39998	1	10427002	G	A	0.0566272	0.068438	0.408632		2_39998	1	10427002	G	A	0.0199631	0.0337022	0.554
2_29571	1	10438745	C	A	0.0320218	0.0313479	0.307723		2_29571	1	10438745	C	A	0.0218399	0.0742864	0.768957		2_29571	1	10438745	C	A	0.063269	0.0703029	0.368844		2_29571	1	10438745	C	A	0.036889	0.0351799	0.295
2_51189	1	10441887	G	A	0.065881	0.0374261	0.0792281		2_51189	1	10441887	G	A	0.0828353	0.0892585	0.354108		2_51189	1	10441887	G	A	0.119464	0.084416	0.158017		2_51189	1	10441887	G	A	0.0243744	0.0419099	0.561
2_53567	1	10445576	T	C	0.0710741	0.0372824	0.0574185		2_53567	1	10445576	T	C	0.0967832	0.0890296	0.277839		2_53567	1	10445576	T	C	0.130227	0.0841903	0.122924		2_53567	1	10445576	T	C	0.0217103	0.042065	0.606
2_48841	1	10490956	C	T	0.065881	0.0374261	0.0792281		2_48841	1	10490956	C	T	0.0828353	0.0892585	0.354108		2_48841	1	10490956	C	T	0.119464	0.084416	0.158017		2_48841	1	10490956	C	T	0.0243744	0.0419099	0.561
2_53584	1	10505043	C	T	0.065881	0.0374261	0.0792281		2_53584	1	10505043	C	T	0.0828353	0.0892585	0.354108		2_53584	1	10505043	C	T	0.119464	0.084416	0.158017		2_53584	1	10505043	C	T	0.0243744	0.0419099	0.561
2_46454	1	10507024	A	G	0.0384011	0.030249	0.205103		2_46454	1	10507024	A	G	0.00894418	0.0715044	0.900536		2_46454	1	10507024	A	G	0.0430564	0.0677064	0.525291		2_46454	1	10507024	A	G	0.0303465	0.0330548	0.359
2_44183	1	10533642	T	C	0.065881	0.0374261	0.0792281		2_44183	1	10533642	T	C	0.0828353	0.0892585	0.354108		2_44183	1	10533642	T	C	0.119464	0.084416	0.158017		2_44183	1	10533642	T	C	0.0243744	0.0419099	0.561
2_31154	1	10539475	G	A	0.0550594	0.0368751	0.136301		2_31154	1	10539475	G	A	0.099322	0.0877041	0.25831		2_31154	1	10539475	G	A	0.143938	0.0828677	0.0833847		2_31154	1	10539475	G	A	0.0325397	0.041531	0.434
2_44059	1	10568401	A	G	0.0710741	0.0372824	0.0574185		2_44059	1	10568401	A	G	0.0967832	0.0890296	0.277839		2_44059	1	10568401	A	G	0.130227	0.0841903	0.122924		2_44059	1	10568401	A	G	0.0217103	0.042065	0.606
2_47582	1	10576165	T	C	0.0525723	0.0367907	0.153906		2_47582	1	10576165	T	C	0.115006	0.0873855	0.189116		2_47582	1	10576165	T	C	0.161895	0.0825168	0.0506577		2_47582	1	10576165	T	C	0.0388247	0.0415894	0.351
2_47855	1	10579126	A	G	0.039171	0.0304058	0.198499		2_47855	1	10579126	A	G	0.0448964	0.0718778	0.532678		2_47855	1	10579126	A	G	0.0692922	0.0680319	0.30922		2_47855	1	10579126	A	G	0.0340043	0.0333195	0.308
2_42939	1	10587797	T	C	0.0550594	0.0368751	0.136301		2_42939	1	10587797	T	C	0.099322	0.0877041	0.25831		2_42939	1	10587797	T	C	0.143938	0.0828677	0.0833847		2_42939	1	10587797	T	C	0.0325397	0.041531	0.434
2_30054	1	10591084	G	T	0.0551968	0.0379334	0.146536		2_30054	1	10591084	G	T	0.0547976	0.0905493	0.545509		2_30054	1	10591084	G	T	0.0695394	0.0857532	0.418029		2_30054	1	10591084	G	T	0.019871	0.0423009	0.639
2_41036	1	10623314	T	G	0.0390322	0.0308779	0.20704		2_41036	1	10623314	T	G	0.0273148	0.0731528	0.709109		2_41036	1	10623314	T	G	0.0573248	0.0692498	0.40842		2_41036	1	10623314	T	G	0.0287648	0.0339321	0.397
2_46367	1	10630186	A	G	0.0390322	0.0308779	0.20704		2_46367	1	10630186	A	G	0.0273148	0.0731528	0.709109		2_46367	1	10630186	A	G	0.0573248	0.0692498	0.40842		2_46367	1	10630186	A	G	0.0287648	0.0339321	0.397
2_45293	1	10632464	A	G	0.0550594	0.0368751	0.136301		2_45293	1	10632464	A	G	0.099322	0.0877041	0.25831		2_45293	1	10632464	A	G	0.143938	0.0828677	0.0833847		2_45293	1	10632464	A	G	0.0325397	0.041531	0.434
2_38814	1	10635534	G	A	0.0577974	0.054648	0.290951		2_38814	1	10635534	G	A	0.173186	0.137111	0.207496		2_38814	1	10635534	G	A	0.163139	0.129913	0.210149		2_38814	1	10635534	G	A	0.0435674	0.0583707	0.456
2_38813	1	10637896	C	T	0.0551968	0.0379334	0.146536		2_38813	1	10637896	C	T	0.0547976	0.0905493	0.545509		2_38813	1	10637896	C	T	0.0695394	0.0857532	0.418029		2_38813	1	10637896	C	T	0.019871	0.0423009	0.639
2_38834	1	10666370	C	T	0.0710741	0.0372824	0.0574185		2_38834	1	10666370	C	T	0.0967832	0.0890296	0.277839		2_38834	1	10666370	C	T	0.130227	0.0841903	0.122924		2_38834	1	10666370	C	T	0.0217103	0.042065	0.606
2_10692	1	10773528	A	G	0.0710741	0.0372824	0.0574185		2_10692	1	10773528	A	G	0.0967832	0.0890296	0.277839		2_10692	1	10773528	A	G	0.130227	0.0841903	0.122924		2_10692	1	10773528	A	G	0.0217103	0.042065	0.606
2_28588	1	10774180	G	T	0.0550594	0.0368751	0.136301		2_28588	1	10774180	G	T	0.099322	0.0877041	0.25831		2_28588	1	10774180	G	T	0.143938	0.0828677	0.0833847		2_28588	1	10774180	G	T	0.0325397	0.041531	0.434
2_37939	1	10795047	G	A	0.132955	0.0542684	0.0147752		2_37939	1	10795047	G	A	0.0334297	0.127419	0.793218		2_37939	1	10795047	G	A	0.0751479	0.120665	0.533883		2_37939	1	10795047	G	A	0.0483233	0.0611546	0.43
2_42773	1	10797569	G	T	0.0710741	0.0372824	0.0574185		2_42773	1	10797569	G	T	0.0967832	0.0890296	0.277839		2_42773	1	10797569	G	T	0.130227	0.0841903	0.122924		2_42773	1	10797569	G	T	0.0217103	0.042065	0.606
2_46117	1	10803800	A	C	0.0419911	0.0308979	0.17501		2_46117	1	10803800	A	C	0.0399197	0.0732388	0.586101		2_46117	1	10803800	A	C	0.0713792	0.0693071	0.303859		2_46117	1	10803800	A	C	0.0361711	0.0338807	0.286
2_39430	1	10814660	A	G	0.0710741	0.0372824	0.0574185		2_39430	1	10814660	A	G	0.0967832	0.0890296	0.277839		2_39430	1	10814660	A	G	0.130227	0.0841903	0.122924		2_39430	1	10814660	A	G	0.0217103	0.042065	0.606
2_16393	1	10823647	C	T	0.0710741	0.0372824	0.0574185		2_16393	1	10823647	C	T	0.0967832	0.0890296	0.277839		2_16393	1	10823647	C	T	0.130227	0.0841903	0.122924		2_16393	1	10823647	C	T	0.0217103	0.042065	0.606
2_16394	1	10824422	C	T	0.0550594	0.0368751	0.136301		2_16394	1	10824422	C	T	0.099322	0.0877041	0.25831		2_16394	1	10824422	C	T	0.143938	0.0828677	0.0833847		2_16394	1	10824422	C	T	0.0325397	0.041531	0.434
2_50676	1	10830679	G	A	0.0710741	0.0372824	0.0574185		2_50676	1	10830679	G	A	0.0967832	0.0890296	0.277839		2_50676	1	10830679	G	A	0.130227	0.0841903	0.122924		2_50676	1	10830679	G	A	0.0217103	0.042065	0.606
2_07399	1	10842675	A	G	0.0550594	0.0368751	0.136301		2_07399	1	10842675	A	G	0.099322	0.0877041	0.25831		2_07399	1	10842675	A	G	0.143938	0.0828677	0.0833847		2_07399	1	10842675	A	G	0.0325397	0.041531	0.434
2_07398	1	10843198	C	A	0.0551968	0.0379334	0.146536		2_07398	1	10843198	C	A	0.0547976	0.0905493	0.545509		2_07398	1	10843198	C	A	0.0695394	0.0857532	0.418029		2_07398	1	10843198	C	A	0.019871	0.0423009	0.639
2_40907	1	10855215	G	A	0.0623857	0.0364869	0.088184		2_40907	1	10855215	G	A	0.0948115	0.0878505	0.281318		2_40907	1	10855215	G	A	0.096691	0.0832116	0.246131		2_40907	1	10855215	G	A	0.0159791	0.0403179	0.692
2_42456	1	10875563	G	A	-0.0785442	0.0337463	0.0205071		2_42456	1	10875563	G	A	-0.189212	0.0804506	0.0193008		2_42456	1	10875563	G	A	-0.166291	0.0763196	0.0300908		2_42456	1	10875563	G	A	-0.0480829	0.0369797	0.194
2_23374	1	10889013	T	G	-0.0161185	0.0507487	0.750966		2_23374	1	10889013	T	G	0.0695916	0.12271	0.571041		2_23374	1	10889013	T	G	0.0579379	0.116279	0.618647		2_23374	1	10889013	T	G	-0.00539925	0.054776	0.922
2_23375	1	10889870	G	A	-0.00903684	0.0466609	0.846546		2_23375	1	10889870	G	A	0.136374	0.112101	0.224704		2_23375	1	10889870	G	A	0.176873	0.105992	0.0961748		2_23375	1	10889870	G	A	0.0159933	0.0519076	0.758
2_44818	1	10946261	C	T	0.0550594	0.0368751	0.136301		2_44818	1	10946261	C	T	0.099322	0.0877041	0.25831		2_44818	1	10946261	C	T	0.143938	0.0828677	0.0833847		2_44818	1	10946261	C	T	0.0325397	0.041531	0.434
2_47337	1	10947530	C	G	-0.00903684	0.0466609	0.846546		2_47337	1	10947530	C	G	0.136374	0.112101	0.224704		2_47337	1	10947530	C	G	0.176873	0.105992	0.0961748		2_47337	1	10947530	C	G	0.0159933	0.0519076	0.758
2_19124	1	10957968	T	C	-0.0161185	0.0507487	0.750966		2_19124	1	10957968	T	C	0.0695916	0.12271	0.571041		2_19124	1	10957968	T	C	0.0579379	0.116279	0.618647		2_19124	1	10957968	T	C	-0.00539925	0.054776	0.922
2_19125	1	10958278	G	T	-0.00903684	0.0466609	0.846546		2_19125	1	10958278	G	T	0.136374	0.112101	0.224704		2_19125	1	10958278	G	T	0.176873	0.105992	0.0961748		2_19125	1	10958278	G	T	0.0159933	0.0519076	0.758
2_51355	1	10972428	A	G	0.0295696	0.0332333	0.374206		2_51355	1	10972428	A	G	0.000216221	0.0794688	0.997831		2_51355	1	10972428	A	G	0.0217134	0.0752847	0.77322		2_51355	1	10972428	A	G	0.0302021	0.0363953	0.407
2_25108	1	10986562	T	C	0.0551968	0.0379334	0.146536		2_25108	1	10986562	T	C	0.0547976	0.0905493	0.545509		2_25108	1	10986562	T	C	0.0695394	0.0857532	0.418029		2_25108	1	10986562	T	C	0.019871	0.0423009	0.639
2_51977	1	10995961	T	G	0.0420949	0.0425647	0.323363		2_51977	1	10995961	T	G	0.0308689	0.097004	0.75053		2_51977	1	10995961	T	G	0.0192591	0.0919175	0.834174		2_51977	1	10995961	T	G	-0.0108482	0.0467079	0.816
2_52309	1	10998345	G	A	-0.0805673	0.0350892	0.0222605		2_52309	1	10998345	G	A	-0.215323	0.0831834	0.0100913		2_52309	1	10998345	G	A	-0.175753	0.0790329	0.0268806		2_52309	1	10998345	G	A	-0.0289125	0.0409994	0.481
2_32823	1	11006581	A	T	0.132955	0.0542684	0.0147752		2_32823	1	11006581	A	T	0.0334297	0.127419	0.793218		2_32823	1	11006581	A	T	0.0751479	0.120665	0.533883		2_32823	1	11006581	A	T	0.0483233	0.0611546	0.43
2_28339	1	11011794	T	G	0.132955	0.0542684	0.0147752		2_28339	1	11011794	T	G	0.0334297	0.127419	0.793218		2_28339	1	11011794	T	G	0.0751479	0.120665	0.533883		2_28339	1	11011794	T	G	0.0483233	0.0611546	0.43
2_10013	1	11012672	C	T	0.132955	0.0542684	0.0147752		2_10013	1	11012672	C	T	0.0334297	0.127419	0.793218		2_10013	1	11012672	C	T	0.0751479	0.120665	0.533883		2_10013	1	11012672	C	T	0.0483233	0.0611546	0.43
2_10012	1	11013653	T	C	0.0461556	0.0460576	0.316972		2_10012	1	11013653	T	C	0.0319132	0.104918	0.7612		2_10012	1	11013653	T	C	-0.00612281	0.0994217	0.950933		2_10012	1	11013653	T	C	-0.027237	0.05181	0.599
2_41644	1	11024022	A	C	0.0550594	0.0368751	0.136301		2_41644	1	11024022	A	C	0.099322	0.0877041	0.25831		2_41644	1	11024022	A	C	0.143938	0.0828677	0.0833847		2_41644	1	11024022	A	C	0.0325397	0.041531	0.434
2_05209	1	11038697	A	G	0.0710741	0.0372824	0.0574185		2_05209	1	11038697	A	G	0.0967832	0.0890296	0.277839		2_05209	1	11038697	A	G	0.130227	0.0841903	0.122924		2_05209	1	11038697	A	G	0.0217103	0.042065	0.606
2_05208	1	11039697	T	G	0.0390998	0.0374745	0.297495		2_05208	1	11039697	T	G	0.0586512	0.0891426	0.511059		2_05208	1	11039697	T	G	0.0854592	0.0843803	0.31195		2_05208	1	11039697	T	G	0.0305905	0.0415752	0.462
2_47060	1	11098645	T	C	0.0550594	0.0368751	0.136301		2_47060	1	11098645	T	C	0.099322	0.0877041	0.25831		2_47060	1	11098645	T	C	0.143938	0.0828677	0.0833847		2_47060	1	11098645	T	C	0.0325397	0.041531	0.434
2_40025	1	11135100	T	C	0.0390998	0.0374745	0.297495		2_40025	1	11135100	T	C	0.0586512	0.0891426	0.511059		2_40025	1	11135100	T	C	0.0854592	0.0843803	0.31195		2_40025	1	11135100	T	C	0.0305905	0.0415752	0.462
2_52840	1	11167321	G	T	0.132955	0.0542684	0.0147752		2_52840	1	11167321	G	T	0.0334297	0.127419	0.793218		2_52840	1	11167321	G	T	0.0751479	0.120665	0.533883		2_52840	1	11167321	G	T	0.0483233	0.0611546	0.43
2_52698	1	11176591	G	A	0.132955	0.0542684	0.0147752		2_52698	1	11176591	G	A	0.0334297	0.127419	0.793218		2_52698	1	11176591	G	A	0.0751479	0.120665	0.533883		2_52698	1	11176591	G	A	0.0483233	0.0611546	0.43
2_43341	1	11183168	T	C	0.0258701	0.0332611	0.437218		2_43341	1	11183168	T	C	0.0204709	0.0789746	0.795645		2_43341	1	11183168	T	C	0.0731062	0.0747197	0.328634		2_43341	1	11183168	T	C	0.0385584	0.0370527	0.299
2_05660	1	11189938	G	T	0.0550594	0.0368751	0.136301		2_05660	1	11189938	G	T	0.099322	0.0877041	0.25831		2_05660	1	11189938	G	T	0.143938	0.0828677	0.0833847		2_05660	1	11189938	G	T	0.0325397	0.041531	0.434
2_05659	1	11191754	T	G	0.0550594	0.0368751	0.136301		2_05659	1	11191754	T	G	0.099322	0.0877041	0.25831		2_05659	1	11191754	T	G	0.143938	0.0828677	0.0833847		2_05659	1	11191754	T	G	0.0325397	0.041531	0.434
2_42446	1	11214057	A	G	0.0550594	0.0368751	0.136301		2_42446	1	11214057	A	G	0.099322	0.0877041	0.25831		2_42446	1	11214057	A	G	0.143938	0.0828677	0.0833847		2_42446	1	11214057	A	G	0.0325397	0.041531	0.434
2_03439	1	11228790	A	G	0.0551968	0.0379334	0.146536		2_03439	1	11228790	A	G	0.0547976	0.0905493	0.545509		2_03439	1	11228790	A	G	0.0695394	0.0857532	0.418029		2_03439	1	11228790	A	G	0.019871	0.0423009	0.639
2_03438	1	11229705	T	C	0.13831	0.0487618	0.00482651		2_03438	1	11229705	T	C	0.101138	0.115618	0.382382		2_03438	1	11229705	T	C	0.167825	0.109266	0.125573		2_03438	1	11229705	T	C	0.0440585	0.055929	0.431
2_01466	1	11269826	T	C	0.0710741	0.0372824	0.0574185		2_01466	1	11269826	T	C	0.0967832	0.0890296	0.277839		2_01466	1	11269826	T	C	0.130227	0.0841903	0.122924		2_01466	1	11269826	T	C	0.0217103	0.042065	0.606
2_01467	1	11270219	C	T	0.0710741	0.0372824	0.0574185		2_01467	1	11270219	C	T	0.0967832	0.0890296	0.277839		2_01467	1	11270219	C	T	0.130227	0.0841903	0.122924		2_01467	1	11270219	C	T	0.0217103	0.042065	0.606
2_08502	1	11309984	G	A	0.0710741	0.0372824	0.0574185		2_08502	1	11309984	G	A	0.0967832	0.0890296	0.277839		2_08502	1	11309984	G	A	0.130227	0.0841903	0.122924		2_08502	1	11309984	G	A	0.0217103	0.042065	0.606
2_08501	1	11310635	C	T	0.0710741	0.0372824	0.0574185		2_08501	1	11310635	C	T	0.0967832	0.0890296	0.277839		2_08501	1	11310635	C	T	0.130227	0.0841903	0.122924		2_08501	1	11310635	C	T	0.0217103	0.042065	0.606
2_54471	1	11335818	T	C	0.0407897	0.0367797	0.268177		2_54471	1	11335818	T	C	0.11361	0.0872489	0.193834		2_54471	1	11335818	T	C	0.153133	0.0824352	0.0641688		2_54471	1	11335818	T	C	0.031325	0.0411701	0.447
2_37777	1	11343102	G	T	0.132955	0.0542684	0.0147752		2_37777	1	11343102	G	T	0.0334297	0.127419	0.793218		2_37777	1	11343102	G	T	0.0751479	0.120665	0.533883		2_37777	1	11343102	G	T	0.0483233	0.0611546	0.43
2_24820	1	11346273	A	G	0.056304	0.0372007	0.131048		2_24820	1	11346273	A	G	0.111528	0.0885593	0.208847		2_24820	1	11346273	A	G	0.139832	0.083747	0.0959846		2_24820	1	11346273	A	G	0.0206656	0.0416962	0.62
2_43230	1	11360509	A	C	0.0550594	0.0368751	0.136301		2_43230	1	11360509	A	C	0.099322	0.0877041	0.25831		2_43230	1	11360509	A	C	0.143938	0.0828677	0.0833847		2_43230	1	11360509	A	C	0.0325397	0.041531	0.434
2_40552	1	11371710	T	C	0.108195	0.0478935	0.0244919		2_40552	1	11371710	T	C	0.105132	0.11278	0.351963		2_40552	1	11371710	T	C	0.188672	0.10647	0.077362		2_40552	1	11371710	T	C	0.0616015	0.0545408	0.26
2_28197	1	11378442	A	G	0.0710741	0.0372824	0.0574185		2_28197	1	11378442	A	G	0.0967832	0.0890296	0.277839		2_28197	1	11378442	A	G	0.130227	0.0841903	0.122924		2_28197	1	11378442	A	G	0.0217103	0.042065	0.606
2_32807	1	11378640	G	C	0.0551968	0.0379334	0.146536		2_32807	1	11378640	G	C	0.0547976	0.0905493	0.545509		2_32807	1	11378640	G	C	0.0695394	0.0857532	0.418029		2_32807	1	11378640	G	C	0.019871	0.0423009	0.639
2_09549	1	11379405	C	T	-0.0161185	0.0507487	0.750966		2_09549	1	11379405	C	T	0.0695916	0.12271	0.571041		2_09549	1	11379405	C	T	0.0579379	0.116279	0.618647		2_09549	1	11379405	C	T	-0.00539925	0.054776	0.922
2_44856	1	11395297	C	T	0.126738	0.0542534	0.0200513		2_44856	1	11395297	C	T	0.0357571	0.127276	0.778942		2_44856	1	11395297	C	T	0.0771499	0.120527	0.522575		2_44856	1	11395297	C	T	0.0425064	0.0607995	0.485
2_53491	1	11398974	A	T	0.108195	0.0478935	0.0244919		2_53491	1	11398974	A	T	0.105132	0.11278	0.351963		2_53491	1	11398974	A	T	0.188672	0.10647	0.077362		2_53491	1	11398974	A	T	0.0616015	0.0545408	0.26
2_47516	1	11400725	A	G	0.0550594	0.0368751	0.136301		2_47516	1	11400725	A	G	0.099322	0.0877041	0.25831		2_47516	1	11400725	A	G	0.143938	0.0828677	0.0833847		2_47516	1	11400725	A	G	0.0325397	0.041531	0.434
2_09276	1	11434796	G	A	0.0551968	0.0379334	0.146536		2_09276	1	11434796	G	A	0.0547976	0.0905493	0.545509		2_09276	1	11434796	G	A	0.0695394	0.0857532	0.418029		2_09276	1	11434796	G	A	0.019871	0.0423009	0.639
2_24471	1	11436174	G	A	0.0710741	0.0372824	0.0574185		2_24471	1	11436174	G	A	0.0967832	0.0890296	0.277839		2_24471	1	11436174	G	A	0.130227	0.0841903	0.122924		2_24471	1	11436174	G	A	0.0217103	0.042065	0.606
2_43900	1	11481440	C	T	0.0390998	0.0374745	0.297495		2_43900	1	11481440	C	T	0.0586512	0.0891426	0.511059		2_43900	1	11481440	C	T	0.0854592	0.0843803	0.31195		2_43900	1	11481440	C	T	0.0305905	0.0415752	0.462
2_45865	1	11493588	C	T	0.0551968	0.0379334	0.146536		2_45865	1	11493588	C	T	0.0547976	0.0905493	0.545509		2_45865	1	11493588	C	T	0.0695394	0.0857532	0.418029		2_45865	1	11493588	C	T	0.019871	0.0423009	0.639
2_48355	1	11512114	C	T	0.0482326	0.0341492	0.158716		2_48355	1	11512114	C	T	0.0254804	0.0815175	0.754813		2_48355	1	11512114	C	T	0.0683525	0.0771508	0.376324		2_48355	1	11512114	C	T	0.0227736	0.0387026	0.557
2_27101	1	11520764	A	G	0.0550594	0.0368751	0.136301		2_27101	1	11520764	A	G	0.099322	0.0877041	0.25831		2_27101	1	11520764	A	G	0.143938	0.0828677	0.0833847		2_27101	1	11520764	A	G	0.0325397	0.041531	0.434
2_50591	1	11523376	G	A	0.0390998	0.0374745	0.297495		2_50591	1	11523376	G	A	0.0586512	0.0891426	0.511059		2_50591	1	11523376	G	A	0.0854592	0.0843803	0.31195		2_50591	1	11523376	G	A	0.0305905	0.0415752	0.462
2_46048	1	11552570	G	A	0.0624889	0.0374444	0.0960398		2_46048	1	11552570	G	A	0.0672369	0.0894525	0.452831		2_46048	1	11552570	G	A	0.10023	0.0846405	0.237243		2_46048	1	11552570	G	A	0.0114745	0.0423072	0.786
2_39091	1	11592385	T	C	0.0440071	0.0373312	0.239265		2_39091	1	11592385	T	C	0.0784326	0.0887563	0.377549		2_39091	1	11592385	T	C	0.107547	0.0839788	0.201274		2_39091	1	11592385	T	C	0.0356095	0.0415607	0.392
2_41075	1	11609628	G	A	0.0550594	0.0368751	0.136301		2_41075	1	11609628	G	A	0.099322	0.0877041	0.25831		2_41075	1	11609628	G	A	0.143938	0.0828677	0.0833847		2_41075	1	11609628	G	A	0.0325397	0.041531	0.434
2_55483	1	11615423	T	C	0.0551968	0.0379334	0.146536		2_55483	1	11615423	T	C	0.0547976	0.0905493	0.545509		2_55483	1	11615423	T	C	0.0695394	0.0857532	0.418029		2_55483	1	11615423	T	C	0.019871	0.0423009	0.639
2_47545	1	11618601	G	A	0.0445808	0.0367796	0.226287		2_47545	1	11618601	G	A	0.0558921	0.0874127	0.52303		2_47545	1	11618601	G	A	0.0962422	0.082696	0.245394		2_47545	1	11618601	G	A	0.0118714	0.0410486	0.773
2_47292	1	11626864	G	A	0.0551968	0.0379334	0.146536		2_47292	1	11626864	G	A	0.0547976	0.0905493	0.545509		2_47292	1	11626864	G	A	0.0695394	0.0857532	0.418029		2_47292	1	11626864	G	A	0.019871	0.0423009	0.639
2_46263	1	11655599	G	A	0.057627	0.0378595	0.128877		2_46263	1	11655599	G	A	0.0529157	0.0903837	0.558666		2_46263	1	11655599	G	A	0.0815823	0.0855586	0.341065		2_46263	1	11655599	G	A	0.0188466	0.0421336	0.655
2_53163	1	11661036	C	T	0.0629134	0.0370947	0.090769		2_53163	1	11661036	C	T	0.065818	0.0885207	0.457721		2_53163	1	11661036	C	T	0.103171	0.0837417	0.218872		2_53163	1	11661036	C	T	0.000474116	0.0417276	0.991
2_54984	1	11693913	G	T	0.0625488	0.0377122	0.0980931		2_54984	1	11693913	G	T	0.0733287	0.0900126	0.415896		2_54984	1	11693913	G	T	0.104369	0.0851704	0.221348		2_54984	1	11693913	G	T	0.0241049	0.0422169	0.568
2_38797	1	11706102	G	A	0.133422	0.0532667	0.0127051		2_38797	1	11706102	G	A	0.0289216	0.124906	0.817042		2_38797	1	11706102	G	A	0.095682	0.118231	0.418973		2_38797	1	11706102	G	A	0.0447797	0.0600214	0.456
2_38798	1	11715953	G	A	0.057627	0.0378595	0.128877		2_38798	1	11715953	G	A	0.0529157	0.0903837	0.558666		2_38798	1	11715953	G	A	0.0815823	0.0855586	0.341065		2_38798	1	11715953	G	A	0.0188466	0.0421336	0.655
2_17844	1	11721291	T	C	0.057627	0.0378595	0.128877		2_17844	1	11721291	T	C	0.0529157	0.0903837	0.558666		2_17844	1	11721291	T	C	0.0815823	0.0855586	0.341065		2_17844	1	11721291	T	C	0.0188466	0.0421336	0.655
2_17843	1	11722279	T	C	0.0550594	0.0368751	0.136301		2_17843	1	11722279	T	C	0.099322	0.0877041	0.25831		2_17843	1	11722279	T	C	0.143938	0.0828677	0.0833847		2_17843	1	11722279	T	C	0.0325397	0.041531	0.434
2_54978	1	11731158	T	G	0.057627	0.0378595	0.128877		2_54978	1	11731158	T	G	0.0529157	0.0903837	0.558666		2_54978	1	11731158	T	G	0.0815823	0.0855586	0.341065		2_54978	1	11731158	T	G	0.0188466	0.0421336	0.655
2_54300	1	11739630	C	T	0.057627	0.0378595	0.128877		2_54300	1	11739630	C	T	0.0529157	0.0903837	0.558666		2_54300	1	11739630	C	T	0.0815823	0.0855586	0.341065		2_54300	1	11739630	C	T	0.0188466	0.0421336	0.655
2_45177	1	11745692	C	T	0.0440056	0.0380403	0.248135		2_45177	1	11745692	C	T	0.0259441	0.0901733	0.773757		2_45177	1	11745692	C	T	0.0640787	0.0853712	0.453467		2_45177	1	11745692	C	T	0.0229236	0.0420337	0.586
2_30714	1	11752743	C	A	0.0450805	0.037136	0.225591		2_30714	1	11752743	C	A	0.0663674	0.0882678	0.452687		2_30714	1	11752743	C	A	0.111952	0.0834665	0.180807		2_30714	1	11752743	C	A	0.0298165	0.0412061	0.47
2_48478	1	11772744	A	G	0.0410578	0.0370324	0.26832		2_48478	1	11772744	A	G	0.0463391	0.088079	0.599188		2_48478	1	11772744	A	G	0.0813733	0.0833623	0.329753		2_48478	1	11772744	A	G	0.0114479	0.0413552	0.782
2_42192	1	11777906	T	C	-0.0325215	0.048788	0.505474		2_42192	1	11777906	T	C	0.0915148	0.117201	0.435492		2_42192	1	11777906	T	C	0.11301	0.110969	0.309282		2_42192	1	11777906	T	C	0.0144139	0.0530337	0.786
2_39120	1	11797067	T	C	0.0550594	0.0368751	0.136301		2_39120	1	11797067	T	C	0.099322	0.0877041	0.25831		2_39120	1	11797067	T	C	0.143938	0.0828677	0.0833847		2_39120	1	11797067	T	C	0.0325397	0.041531	0.434
2_55180	1	11800364	C	T	0.0445808	0.0367796	0.226287		2_55180	1	11800364	C	T	0.0768695	0.0874104	0.379859		2_55180	1	11800364	C	T	0.117994	0.0826518	0.154408		2_55180	1	11800364	C	T	0.0217299	0.041237	0.599
2_26415	1	11925966	A	C	0.060526	0.0377859	0.110096		2_26415	1	11925966	A	C	0.0529157	0.0903837	0.558666		2_26415	1	11925966	A	C	0.0815823	0.0855586	0.341065		2_26415	1	11925966	A	C	0.0108662	0.0421854	0.797
2_47155	1	11929540	C	T	-0.0230959	0.050744	0.649286		2_47155	1	11929540	C	T	0.0237057	0.124312	0.848888		2_47155	1	11929540	C	T	0.0193351	0.117784	0.869714		2_47155	1	11929540	C	T	-0.0286509	0.0550577	0.603
2_54593	1	12032440	T	C	0.0170823	0.0370651	0.645175		2_54593	1	12032440	T	C	0.0655012	0.0870718	0.45246		2_54593	1	12032440	T	C	0.114546	0.0823176	0.165065		2_54593	1	12032440	T	C	0.0486547	0.0412649	0.239
2_42018	1	12039424	C	T	-0.0585463	0.0495338	0.238027		2_42018	1	12039424	C	T	0.013038	0.119665	0.913309		2_42018	1	12039424	C	T	0.0151933	0.113379	0.893486		2_42018	1	12039424	C	T	0.0411158	0.0539491	0.447
2_43074	1	12043779	G	A	0.0593857	0.0376552	0.115675		2_43074	1	12043779	G	A	0.0689921	0.0888546	0.438067		2_43074	1	12043779	G	A	0.0450969	0.0842303	0.592756		2_43074	1	12043779	G	A	-0.0513514	0.0420531	0.223
2_38978	1	12064552	T	C	0.00801429	0.0363868	0.825803		2_38978	1	12064552	T	C	-0.0035683	0.084725	0.966433		2_38978	1	12064552	T	C	0.0420403	0.0802397	0.600698		2_38978	1	12064552	T	C	0.0346094	0.0399194	0.387
2_14268	1	12113399	G	A	0.00566654	0.0370203	0.878435		2_14268	1	12113399	G	A	0.0650084	0.0865967	0.453399		2_14268	1	12113399	G	A	0.114791	0.0818642	0.161851		2_14268	1	12113399	G	A	0.0458091	0.0414061	0.269
2_14267	1	12114140	G	A	0.00566654	0.0370203	0.878435		2_14267	1	12114140	G	A	0.0650084	0.0865967	0.453399		2_14267	1	12114140	G	A	0.114791	0.0818642	0.161851		2_14267	1	12114140	G	A	0.0458091	0.0414061	0.269
2_44817	1	12130373	G	T	0.00791926	0.0368271	0.829862		2_44817	1	12130373	G	T	0.0650084	0.0865967	0.453399		2_44817	1	12130373	G	T	0.114791	0.0818642	0.161851		2_44817	1	12130373	G	T	0.0465253	0.0410906	0.258
2_45297	1	12147069	C	T	0.010519	0.0377314	0.780573		2_45297	1	12147069	C	T	0.0321614	0.0889843	0.718025		2_45297	1	12147069	C	T	0.0636411	0.084251	0.450596		2_45297	1	12147069	C	T	0.0383104	0.0415533	0.357
2_54573	1	12148535	T	C	0.0233074	0.036732	0.52615		2_54573	1	12148535	T	C	0.0122217	0.0857827	0.886799		2_54573	1	12148535	T	C	0.0516461	0.0812269	0.525358		2_54573	1	12148535	T	C	0.0330118	0.0404297	0.415
2_43145	1	12154668	A	G	0.0225461	0.037273	0.545643		2_43145	1	12154668	A	G	0.0614796	0.0878249	0.484435		2_43145	1	12154668	A	G	0.100519	0.0830822	0.227245		2_43145	1	12154668	A	G	0.0362296	0.0416086	0.385
2_39666	1	12166976	A	G	0.00907661	0.0363149	0.802779		2_39666	1	12166976	A	G	0.0168906	0.0846676	0.842007		2_39666	1	12166976	A	G	0.0665772	0.0801368	0.406727		2_39666	1	12166976	A	G	0.0429554	0.040021	0.284
2_02994	1	12202958	A	G	0.0225461	0.037273	0.545643		2_02994	1	12202958	A	G	0.0614796	0.0878249	0.484435		2_02994	1	12202958	A	G	0.100519	0.0830822	0.227245		2_02994	1	12202958	A	G	0.0362296	0.0416086	0.385
2_02995	1	12204623	A	G	0.00791926	0.0368271	0.829862		2_02995	1	12204623	A	G	0.0650084	0.0865967	0.453399		2_02995	1	12204623	A	G	0.114791	0.0818642	0.161851		2_02995	1	12204623	A	G	0.0465253	0.0410906	0.258
2_40459	1	12217120	A	C	0.00791926	0.0368271	0.829862		2_40459	1	12217120	A	C	0.0650084	0.0865967	0.453399		2_40459	1	12217120	A	C	0.114791	0.0818642	0.161851		2_40459	1	12217120	A	C	0.0465253	0.0410906	0.258
2_53043	1	12228956	T	C	0.0365436	0.0366876	0.319901		2_53043	1	12228956	T	C	0.140618	0.0863163	0.104305		2_53043	1	12228956	T	C	0.173621	0.0815387	0.0340143		2_53043	1	12228956	T	C	0.0874913	0.040735	0.0324
2_17283	1	12244858	A	G	0.00791926	0.0368271	0.829862		2_17283	1	12244858	A	G	0.0650084	0.0865967	0.453399		2_17283	1	12244858	A	G	0.114791	0.0818642	0.161851		2_17283	1	12244858	A	G	0.0465253	0.0410906	0.258
2_44920	1	12249451	T	G	0.00791926	0.0368271	0.829862		2_44920	1	12249451	T	G	0.0650084	0.0865967	0.453399		2_44920	1	12249451	T	G	0.114791	0.0818642	0.161851		2_44920	1	12249451	T	G	0.0465253	0.0410906	0.258
2_44952	1	12253958	A	G	0.0225461	0.037273	0.545643		2_44952	1	12253958	A	G	0.0614796	0.0878249	0.484435		2_44952	1	12253958	A	G	0.100519	0.0830822	0.227245		2_44952	1	12253958	A	G	0.0362296	0.0416086	0.385
2_45605	1	12267641	C	A	0.0225461	0.037273	0.545643		2_45605	1	12267641	C	A	0.0614796	0.0878249	0.484435		2_45605	1	12267641	C	A	0.100519	0.0830822	0.227245		2_45605	1	12267641	C	A	0.0362296	0.0416086	0.385
2_47016	1	12280069	A	G	0.0233074	0.036732	0.52615		2_47016	1	12280069	A	G	0.0352494	0.0864573	0.683768		2_47016	1	12280069	A	G	0.0766372	0.0818228	0.349679		2_47016	1	12280069	A	G	0.0324959	0.0408602	0.427
2_47400	1	12281229	A	G	0.0233074	0.036732	0.52615		2_47400	1	12281229	A	G	0.0352494	0.0864573	0.683768		2_47400	1	12281229	A	G	0.0766372	0.0818228	0.349679		2_47400	1	12281229	A	G	0.0324959	0.0408602	0.427
2_48423	1	12283603	G	A	0.00791926	0.0368271	0.829862		2_48423	1	12283603	G	A	0.0650084	0.0865967	0.453399		2_48423	1	12283603	G	A	0.114791	0.0818642	0.161851		2_48423	1	12283603	G	A	0.0465253	0.0410906	0.258
2_44378	1	12332009	A	G	0.00702371	0.0365195	0.847597		2_44378	1	12332009	A	G	0.047974	0.08584	0.576648		2_44378	1	12332009	A	G	0.101404	0.0811687	0.212494		2_44378	1	12332009	A	G	0.0411353	0.0406509	0.312
2_17396	1	12338298	A	G	0.00579402	0.0370401	0.875787		2_17396	1	12338298	A	G	0.0742011	0.08714	0.395138		2_17396	1	12338298	A	G	0.125678	0.0823515	0.127997		2_17396	1	12338298	A	G	0.0450506	0.041339	0.277
2_30471	1	12339519	C	A	-0.0206957	0.0364122	0.570145		2_30471	1	12339519	C	A	0.0536696	0.0873478	0.539376		2_30471	1	12339519	C	A	0.113948	0.0825577	0.168509		2_30471	1	12339519	C	A	0.030029	0.0405388	0.459
2_43059	1	12386256	G	T	0.0175706	0.0375509	0.640137		2_43059	1	12386256	G	T	0.0708839	0.0883906	0.4232		2_43059	1	12386256	G	T	0.11152	0.0835957	0.183169		2_43059	1	12386256	G	T	0.0419323	0.0415606	0.314
2_26424	1	12393354	C	T	0.0205384	0.0374954	0.584207		2_26424	1	12393354	C	T	0.0708839	0.0883906	0.4232		2_26424	1	12393354	C	T	0.11152	0.0835957	0.183169		2_26424	1	12393354	C	T	0.0345859	0.0418598	0.409
2_23231	1	12397914	G	T	0.00573206	0.0380453	0.880327		2_23231	1	12397914	G	T	0.0432967	0.089835	0.630175		2_23231	1	12397914	G	T	0.0626917	0.0850741	0.461734		2_23231	1	12397914	G	T	0.0377268	0.0418997	0.369
2_23232	1	12398370	G	A	0.0205384	0.0374954	0.584207		2_23232	1	12398370	G	A	0.0708839	0.0883906	0.4232		2_23232	1	12398370	G	A	0.11152	0.0835957	0.183169		2_23232	1	12398370	G	A	0.0345859	0.0418598	0.409
2_40949	1	12404298	T	C	0.0205384	0.0374954	0.584207		2_40949	1	12404298	T	C	0.0708839	0.0883906	0.4232		2_40949	1	12404298	T	C	0.11152	0.0835957	0.183169		2_40949	1	12404298	T	C	0.0345859	0.0418598	0.409
2_45001	1	12413320	T	C	0.00579402	0.0370401	0.875787		2_45001	1	12413320	T	C	0.0742011	0.08714	0.395138		2_45001	1	12413320	T	C	0.125678	0.0823515	0.127997		2_45001	1	12413320	T	C	0.0450506	0.041339	0.277
2_14121	1	12445325	G	A	-0.00223364	0.0368381	0.951685		2_14121	1	12445325	G	A	0.0917622	0.0867198	0.29081		2_14121	1	12445325	G	A	0.144918	0.0819015	0.0778048		2_14121	1	12445325	G	A	0.0554463	0.0408768	0.176
2_14120	1	12446034	C	T	-0.00274152	0.0378965	0.942371		2_14120	1	12446034	C	T	0.0624467	0.089579	0.486253		2_14120	1	12446034	C	T	0.0839931	0.0848067	0.322745		2_14120	1	12446034	C	T	0.0488114	0.0415399	0.241
2_43107	1	12449166	C	T	-0.00223364	0.0368381	0.951685		2_43107	1	12449166	C	T	0.0917622	0.0867198	0.29081		2_43107	1	12449166	C	T	0.144918	0.0819015	0.0778048		2_43107	1	12449166	C	T	0.0554463	0.0408768	0.176
2_41701	1	12465212	G	A	-0.00274152	0.0378965	0.942371		2_41701	1	12465212	G	A	0.0624467	0.089579	0.486253		2_41701	1	12465212	G	A	0.0839931	0.0848067	0.322745		2_41701	1	12465212	G	A	0.0488114	0.0415399	0.241
2_32630	1	12475175	A	T	-0.0981255	0.0501641	0.0512475		2_32630	1	12475175	A	T	0.0809519	0.12037	0.50175		2_32630	1	12475175	A	T	0.0697348	0.114062	0.541399		2_32630	1	12475175	A	T	0.0529724	0.054252	0.33
2_04855	1	12476356	A	C	-0.00223364	0.0368381	0.951685		2_04855	1	12476356	A	C	0.0917622	0.0867198	0.29081		2_04855	1	12476356	A	C	0.144918	0.0819015	0.0778048		2_04855	1	12476356	A	C	0.0554463	0.0408768	0.176
2_32631	1	12477502	T	A	0.00254322	0.0377133	0.946273		2_32631	1	12477502	T	A	0.0819732	0.0889565	0.357505		2_32631	1	12477502	T	A	0.105766	0.0841858	0.209935		2_32631	1	12477502	T	A	0.0536713	0.0414572	0.196
2_43454	1	12492482	C	T	0.00254322	0.0377133	0.946273		2_43454	1	12492482	C	T	0.0819732	0.0889565	0.357505		2_43454	1	12492482	C	T	0.105766	0.0841858	0.209935		2_43454	1	12492482	C	T	0.0536713	0.0414572	0.196
2_38260	1	12497977	G	A	0.00254322	0.0377133	0.946273		2_38260	1	12497977	G	A	0.0819732	0.0889565	0.357505		2_38260	1	12497977	G	A	0.105766	0.0841858	0.209935		2_38260	1	12497977	G	A	0.0536713	0.0414572	0.196
2_26901	1	12504872	C	A	0.00254322	0.0377133	0.946273		2_26901	1	12504872	C	A	0.0819732	0.0889565	0.357505		2_26901	1	12504872	C	A	0.105766	0.0841858	0.209935		2_26901	1	12504872	C	A	0.0536713	0.0414572	0.196
2_33933	1	12505454	A	T	0.0121442	0.0372973	0.744916		2_33933	1	12505454	A	T	0.0889836	0.0879615	0.312506		2_33933	1	12505454	A	T	0.131444	0.083145	0.114917		2_33933	1	12505454	A	T	0.045431	0.0413843	0.273
2_40380	1	12511505	C	T	0.00254322	0.0377133	0.946273		2_40380	1	12511505	C	T	0.0819732	0.0889565	0.357505		2_40380	1	12511505	C	T	0.105766	0.0841858	0.209935		2_40380	1	12511505	C	T	0.0536713	0.0414572	0.196
2_49662	1	12551862	A	C	-0.00386725	0.036837	0.91645		2_49662	1	12551862	A	C	0.081027	0.0868254	0.351432		2_49662	1	12551862	A	C	0.134791	0.0820247	0.101331		2_49662	1	12551862	A	C	0.0477121	0.0407026	0.242
2_17558	1	12556340	G	T	-0.00386725	0.036837	0.91645		2_17558	1	12556340	G	T	0.081027	0.0868254	0.351432		2_17558	1	12556340	G	T	0.134791	0.0820247	0.101331		2_17558	1	12556340	G	T	0.0477121	0.0407026	0.242
2_17557	1	12557191	C	T	-0.00656082	0.036827	0.858706		2_17557	1	12557191	C	T	0.0821439	0.0868202	0.344812		2_17557	1	12557191	C	T	0.135797	0.0820176	0.0987894		2_17557	1	12557191	C	T	0.0451136	0.0406009	0.267
2_38957	1	12574139	T	C	-0.0238805	0.0359121	0.506507		2_38957	1	12574139	T	C	0.0532835	0.0845286	0.528922		2_38957	1	12574139	T	C	0.106142	0.0799137	0.185081		2_38957	1	12574139	T	C	0.0400409	0.0395374	0.312
2_41168	1	12575730	G	A	0.0116147	0.0380112	0.760121		2_41168	1	12575730	G	A	0.0806669	0.0900927	0.371278		2_41168	1	12575730	G	A	0.102514	0.0852727	0.230202		2_41168	1	12575730	G	A	0.0537943	0.0419443	0.201
2_43469	1	12587822	T	C	-0.00923528	0.036916	0.802602		2_43469	1	12587822	T	C	0.0975175	0.0870267	0.263345		2_43469	1	12587822	T	C	0.139177	0.0822442	0.0916015		2_43469	1	12587822	T	C	0.0456972	0.0410583	0.267
2_51595	1	12598915	C	T	0.00204131	0.0374609	0.956574		2_51595	1	12598915	C	T	0.0948632	0.0882737	0.283366		2_51595	1	12598915	C	T	0.125408	0.0834901	0.134093		2_51595	1	12598915	C	T	0.0429106	0.0414121	0.301
2_26089	1	12611316	G	A	0.00204131	0.0374609	0.956574		2_26089	1	12611316	G	A	0.0948632	0.0882737	0.283366		2_26089	1	12611316	G	A	0.125408	0.0834901	0.134093		2_26089	1	12611316	G	A	0.0429106	0.0414121	0.301
2_26088	1	12611720	G	A	0.00204131	0.0374609	0.956574		2_26088	1	12611720	G	A	0.0948632	0.0882737	0.283366		2_26088	1	12611720	G	A	0.125408	0.0834901	0.134093		2_26088	1	12611720	G	A	0.0429106	0.0414121	0.301
2_09598	1	12617991	T	C	-0.00923528	0.036916	0.802602		2_09598	1	12617991	T	C	0.0975175	0.0870267	0.263345		2_09598	1	12617991	T	C	0.139177	0.0822442	0.0916015		2_09598	1	12617991	T	C	0.0456972	0.0410583	0.267
2_44454	1	12627237	A	G	-0.0101855	0.038037	0.789027		2_44454	1	12627237	A	G	0.0685524	0.0900617	0.447131		2_44454	1	12627237	A	G	0.0776255	0.0852972	0.363496		2_44454	1	12627237	A	G	0.0395264	0.042163	0.349
2_09597	1	12627974	T	C	0.0964782	0.055644	0.0838234		2_09597	1	12627974	T	C	0.0426456	0.130555	0.744153		2_09597	1	12627974	T	C	0.0801886	0.123635	0.517082		2_09597	1	12627974	T	C	0.0216499	0.061897	0.727
2_53263	1	12639167	T	C	0.00204131	0.0374609	0.956574		2_53263	1	12639167	T	C	0.0948632	0.0882737	0.283366		2_53263	1	12639167	T	C	0.125408	0.0834901	0.134093		2_53263	1	12639167	T	C	0.0429106	0.0414121	0.301
2_52871	1	12647884	G	A	0.0486668	0.0363909	0.181979		2_52871	1	12647884	G	A	0.0506687	0.086916	0.560342		2_52871	1	12647884	G	A	0.0543242	0.0823382	0.509891		2_52871	1	12647884	G	A	-0.0636547	0.0400287	0.113
2_49626	1	12659995	A	G	0.00502813	0.037383	0.893082		2_49626	1	12659995	A	G	0.0948632	0.0882737	0.283366		2_49626	1	12659995	A	G	0.125408	0.0834901	0.134093		2_49626	1	12659995	A	G	0.0354035	0.0415767	0.395
2_55332	1	12662068	A	G	-0.00923528	0.036916	0.802602		2_55332	1	12662068	A	G	0.0975175	0.0870267	0.263345		2_55332	1	12662068	A	G	0.139177	0.0822442	0.0916015		2_55332	1	12662068	A	G	0.0456972	0.0410583	0.267
2_52539	1	12663261	A	G	-0.00923528	0.036916	0.802602		2_52539	1	12663261	A	G	0.0975175	0.0870267	0.263345		2_52539	1	12663261	A	G	0.139177	0.0822442	0.0916015		2_52539	1	12663261	A	G	0.0456972	0.0410583	0.267
2_24016	1	12666932	A	C	0.00502813	0.037383	0.893082		2_24016	1	12666932	A	C	0.0948632	0.0882737	0.283366		2_24016	1	12666932	A	C	0.125408	0.0834901	0.134093		2_24016	1	12666932	A	C	0.0354035	0.0415767	0.395
2_31943	1	12667631	T	G	-0.00923528	0.036916	0.802602		2_31943	1	12667631	T	G	0.0975175	0.0870267	0.263345		2_31943	1	12667631	T	G	0.139177	0.0822442	0.0916015		2_31943	1	12667631	T	G	0.0456972	0.0410583	0.267
2_04160	1	12679087	T	G	0.0165428	0.0377464	0.661466		2_04160	1	12679087	T	G	0.0599548	0.089585	0.503832		2_04160	1	12679087	T	G	0.0831235	0.0848099	0.32779		2_04160	1	12679087	T	G	0.0217252	0.0417475	0.603
2_47092	1	12720315	G	A	0.0389965	0.0345017	0.259131		2_47092	1	12720315	G	A	0.0352617	0.0820198	0.667554		2_47092	1	12720315	G	A	0.0372529	0.0777061	0.631986		2_47092	1	12720315	G	A	-0.0570376	0.0383378	0.138
2_46027	1	12733786	A	G	0.00121532	0.0455878	0.978747		2_46027	1	12733786	A	G	0.00425372	0.108518	0.968758		2_46027	1	12733786	A	G	0.00172431	0.102819	0.986631		2_46027	1	12733786	A	G	-0.0358954	0.0475912	0.451
2_49634	1	12745195	A	C	0.00342047	0.0384447	0.929156		2_49634	1	12745195	A	C	-0.0238317	0.0909584	0.793489		2_49634	1	12745195	A	C	0.0439856	0.0861543	0.610033		2_49634	1	12745195	A	C	-0.00403646	0.0427979	0.925
2_21288	1	12772429	A	G	0.00958816	0.0372578	0.797062		2_21288	1	12772429	A	G	0.01331	0.0879335	0.879786		2_21288	1	12772429	A	G	0.0647051	0.0832372	0.437538		2_21288	1	12772429	A	G	0.0197917	0.0416309	0.635
2_23449	1	12778934	T	C	0.00958816	0.0372578	0.797062		2_23449	1	12778934	T	C	0.01331	0.0879335	0.879786		2_23449	1	12778934	T	C	0.0647051	0.0832372	0.437538		2_23449	1	12778934	T	C	0.0197917	0.0416309	0.635
2_45264	1	12789412	G	T	-0.063384	0.0535555	0.237404		2_45264	1	12789412	G	T	-0.0401492	0.12982	0.757325		2_45264	1	12789412	G	T	-0.0275856	0.123011	0.822707		2_45264	1	12789412	G	T	-0.01579	0.0581286	0.786
2_42706	1	12794112	C	T	-0.0766472	0.0548594	0.163249		2_42706	1	12794112	C	T	-0.0667454	0.130365	0.609023		2_42706	1	12794112	C	T	-0.0379531	0.123551	0.758909		2_42706	1	12794112	C	T	-0.00364389	0.0601846	0.952
2_51318	1	12839480	A	G	-0.0701166	0.0491848	0.15488		2_51318	1	12839480	A	G	-0.0543701	0.117835	0.644829		2_51318	1	12839480	A	G	0.00209641	0.111684	0.985036		2_51318	1	12839480	A	G	0.00774687	0.0555553	0.889
2_52874	1	12841309	G	A	-0.0804349	0.0511126	0.116462		2_52874	1	12841309	G	A	-0.028725	0.123221	0.815824		2_52874	1	12841309	G	A	0.0324399	0.116745	0.781297		2_52874	1	12841309	G	A	0.0044355	0.0560502	0.937
2_38769	1	12857259	G	A	0.0964782	0.055644	0.0838234		2_38769	1	12857259	G	A	0.0426456	0.130555	0.744153		2_38769	1	12857259	G	A	0.0801886	0.123635	0.517082		2_38769	1	12857259	G	A	0.0216499	0.061897	0.727
2_50235	1	12874818	C	T	-0.0859075	0.0560755	0.126424		2_50235	1	12874818	C	T	-0.0664312	0.1336	0.619372		2_50235	1	12874818	C	T	-0.0667288	0.126577	0.598444		2_50235	1	12874818	C	T	-0.00197051	0.061664	0.975
2_02759	1	12886611	G	A	0.0977384	0.0543893	0.0731928		2_02759	1	12886611	G	A	0.0697096	0.127309	0.584386		2_02759	1	12886611	G	A	0.0992443	0.120549	0.410987		2_02759	1	12886611	G	A	0.0312497	0.0604301	0.605
2_00170	1	12901001	C	T	0.0977384	0.0543893	0.0731928		2_00170	1	12901001	C	T	0.0697096	0.127309	0.584386		2_00170	1	12901001	C	T	0.0992443	0.120549	0.410987		2_00170	1	12901001	C	T	0.0312497	0.0604301	0.605
2_24511	1	12902854	A	G	0.0977384	0.0543893	0.0731928		2_24511	1	12902854	A	G	0.0697096	0.127309	0.584386		2_24511	1	12902854	A	G	0.0992443	0.120549	0.410987		2_24511	1	12902854	A	G	0.0312497	0.0604301	0.605
2_39919	1	12924901	T	C	0.0149461	0.0371852	0.687975		2_39919	1	12924901	T	C	0.0161964	0.0888238	0.855433		2_39919	1	12924901	T	C	0.0711023	0.0840663	0.398321		2_39919	1	12924901	T	C	0.0120832	0.041308	0.77
2_44242	1	12942967	G	A	0.0172916	0.0369948	0.6405		2_44242	1	12942967	G	A	0.0214849	0.0882836	0.807885		2_44242	1	12942967	G	A	0.0814132	0.0835271	0.33047		2_44242	1	12942967	G	A	0.010778	0.040925	0.792
2_46699	1	12945246	C	T	0.0964782	0.055644	0.0838234		2_46699	1	12945246	C	T	0.0426456	0.130555	0.744153		2_46699	1	12945246	C	T	0.0801886	0.123635	0.517082		2_46699	1	12945246	C	T	0.0216499	0.061897	0.727
2_46137	1	12958435	C	T	0.0125889	0.0342662	0.713552		2_46137	1	12958435	C	T	-0.0262323	0.0813301	0.747259		2_46137	1	12958435	C	T	0.0176689	0.0770647	0.818807		2_46137	1	12958435	C	T	-0.0659127	0.0374558	0.0794
2_27024	1	12972095	C	A	0.0149461	0.0371852	0.687975		2_27024	1	12972095	C	A	0.0161964	0.0888238	0.855433		2_27024	1	12972095	C	A	0.0711023	0.0840663	0.398321		2_27024	1	12972095	C	A	0.0120832	0.041308	0.77
2_29819	1	13020367	G	A	0.0977384	0.0543893	0.0731928		2_29819	1	13020367	G	A	0.0697096	0.127309	0.584386		2_29819	1	13020367	G	A	0.0992443	0.120549	0.410987		2_29819	1	13020367	G	A	0.0312497	0.0604301	0.605
2_14672	1	13020873	A	G	0.0110228	0.0375405	0.769218		2_14672	1	13020873	A	G	0.00576696	0.0897905	0.948831		2_14672	1	13020873	A	G	0.0557266	0.0850163	0.512642		2_14672	1	13020873	A	G	0.0118554	0.0419722	0.778
2_50761	1	13023437	G	A	-0.0365902	0.050117	0.465819		2_50761	1	13023437	G	A	-0.0649264	0.123157	0.598443		2_50761	1	13023437	G	A	-0.0223732	0.116734	0.848134		2_50761	1	13023437	G	A	-0.0257923	0.0554136	0.642
2_54229	1	13026281	G	A	0.026359	0.0380379	0.488788		2_54229	1	13026281	G	A	0.00016771	0.0912305	0.998534		2_54229	1	13026281	G	A	0.0386493	0.0864109	0.654989		2_54229	1	13026281	G	A	0.000282726	0.0425188	0.995
2_44096	1	13057619	T	C	0.0149461	0.0371852	0.687975		2_44096	1	13057619	T	C	0.0161964	0.0888238	0.855433		2_44096	1	13057619	T	C	0.0711023	0.0840663	0.398321		2_44096	1	13057619	T	C	0.0120832	0.041308	0.77
2_55052	1	13061850	T	C	0.0149461	0.0371852	0.687975		2_55052	1	13061850	T	C	0.0161964	0.0888238	0.855433		2_55052	1	13061850	T	C	0.0711023	0.0840663	0.398321		2_55052	1	13061850	T	C	0.0120832	0.041308	0.77
2_46920	1	13068266	T	C	0.0149461	0.0371852	0.687975		2_46920	1	13068266	T	C	-0.000923033	0.08751	0.991591		2_46920	1	13068266	T	C	0.0500007	0.0828652	0.546684		2_46920	1	13068266	T	C	-7.69e-05	0.0407253	0.998
2_40528	1	13137985	G	T	0.0149461	0.0371852	0.687975		2_40528	1	13137985	G	T	-0.000923033	0.08751	0.991591		2_40528	1	13137985	G	T	0.0500007	0.0828652	0.546684		2_40528	1	13137985	G	T	-7.69e-05	0.0407253	0.998
2_45708	1	13144449	A	G	0.100916	0.0523516	0.0547041		2_45708	1	13144449	A	G	0.102465	0.122098	0.401999		2_45708	1	13144449	A	G	0.134412	0.115565	0.245684		2_45708	1	13144449	A	G	0.039008	0.0583234	0.504
2_41935	1	13155280	T	C	0.0149461	0.0371852	0.687975		2_41935	1	13155280	T	C	-0.000923033	0.08751	0.991591		2_41935	1	13155280	T	C	0.0500007	0.0828652	0.546684		2_41935	1	13155280	T	C	-7.69e-05	0.0407253	0.998
2_47137	1	13167560	G	A	0.0943484	0.0535608	0.0790213		2_47137	1	13167560	G	A	0.0815947	0.12518	0.514998		2_47137	1	13167560	G	A	0.122889	0.118481	0.300448		2_47137	1	13167560	G	A	0.0281572	0.0591636	0.634
2_44501	1	13172912	T	C	0.0149461	0.0371852	0.687975		2_44501	1	13172912	T	C	-0.000923033	0.08751	0.991591		2_44501	1	13172912	T	C	0.0500007	0.0828652	0.546684		2_44501	1	13172912	T	C	-7.69e-05	0.0407253	0.998
2_48500	1	13195168	G	A	0.0149461	0.0371852	0.687975		2_48500	1	13195168	G	A	-0.000923033	0.08751	0.991591		2_48500	1	13195168	G	A	0.0500007	0.0828652	0.546684		2_48500	1	13195168	G	A	-7.69e-05	0.0407253	0.998
2_40148	1	13250668	G	A	0.0149461	0.0371852	0.687975		2_40148	1	13250668	G	A	-0.000923033	0.08751	0.991591		2_40148	1	13250668	G	A	0.0500007	0.0828652	0.546684		2_40148	1	13250668	G	A	-7.69e-05	0.0407253	0.998
2_44241	1	13270120	C	T	0.026359	0.0380379	0.488788		2_44241	1	13270120	C	T	0.00016771	0.0912305	0.998534		2_44241	1	13270120	C	T	0.0386493	0.0864109	0.654989		2_44241	1	13270120	C	T	0.000282726	0.0425188	0.995
2_39925	1	13284778	T	G	0.0149461	0.0371852	0.687975		2_39925	1	13284778	T	G	-0.000923033	0.08751	0.991591		2_39925	1	13284778	T	G	0.0500007	0.0828652	0.546684		2_39925	1	13284778	T	G	-7.69e-05	0.0407253	0.998
2_29987	1	13340704	C	A	0.0149461	0.0371852	0.687975		2_29987	1	13340704	C	A	-0.000923033	0.08751	0.991591		2_29987	1	13340704	C	A	0.0500007	0.0828652	0.546684		2_29987	1	13340704	C	A	-7.69e-05	0.0407253	0.998
2_44271	1	13378454	A	G	0.0964782	0.055644	0.0838234		2_44271	1	13378454	A	G	0.0426456	0.130555	0.744153		2_44271	1	13378454	A	G	0.0801886	0.123635	0.517082		2_44271	1	13378454	A	G	0.0216499	0.061897	0.727
2_43430	1	13402121	G	A	0.0300851	0.0376569	0.424873		2_43430	1	13402121	G	A	0.0110451	0.0901995	0.90262		2_43430	1	13402121	G	A	0.0548628	0.0854073	0.521108		2_43430	1	13402121	G	A	0.000888546	0.0418265	0.983
2_45802	1	13418601	A	G	0.0149461	0.0371852	0.687975		2_45802	1	13418601	A	G	-0.000923033	0.08751	0.991591		2_45802	1	13418601	A	G	0.0500007	0.0828652	0.546684		2_45802	1	13418601	A	G	-7.69e-05	0.0407253	0.998
2_32932	1	13447375	A	T	0.0964782	0.055644	0.0838234		2_32932	1	13447375	A	T	0.0426456	0.130555	0.744153		2_32932	1	13447375	A	T	0.0801886	0.123635	0.517082		2_32932	1	13447375	A	T	0.0216499	0.061897	0.727
2_12205	1	13447901	G	A	0.0300851	0.0376569	0.424873		2_12205	1	13447901	G	A	0.0110451	0.0901995	0.90262		2_12205	1	13447901	G	A	0.0548628	0.0854073	0.521108		2_12205	1	13447901	G	A	0.000888546	0.0418265	0.983
2_41679	1	13505065	G	T	0.0964782	0.055644	0.0838234		2_41679	1	13505065	G	T	0.0426456	0.130555	0.744153		2_41679	1	13505065	G	T	0.0801886	0.123635	0.517082		2_41679	1	13505065	G	T	0.0216499	0.061897	0.727
2_40108	1	13512140	A	G	0.100916	0.0523516	0.0547041		2_40108	1	13512140	A	G	0.102465	0.122098	0.401999		2_40108	1	13512140	A	G	0.134412	0.115565	0.245684		2_40108	1	13512140	A	G	0.039008	0.0583234	0.504
2_00830	1	13516834	G	A	0.0964782	0.055644	0.0838234		2_00830	1	13516834	G	A	0.0426456	0.130555	0.744153		2_00830	1	13516834	G	A	0.0801886	0.123635	0.517082		2_00830	1	13516834	G	A	0.0216499	0.061897	0.727
2_00829	1	13518660	G	T	0.0300851	0.0376569	0.424873		2_00829	1	13518660	G	T	0.0110451	0.0901995	0.90262		2_00829	1	13518660	G	T	0.0548628	0.0854073	0.521108		2_00829	1	13518660	G	T	0.000888546	0.0418265	0.983
2_43045	1	13522563	G	A	0.0149461	0.0371852	0.687975		2_43045	1	13522563	G	A	-0.000923033	0.08751	0.991591		2_43045	1	13522563	G	A	0.0500007	0.0828652	0.546684		2_43045	1	13522563	G	A	-7.69e-05	0.0407253	0.998
2_39864	1	13543548	T	C	0.0149461	0.0371852	0.687975		2_39864	1	13543548	T	C	-0.000923033	0.08751	0.991591		2_39864	1	13543548	T	C	0.0500007	0.0828652	0.546684		2_39864	1	13543548	T	C	-7.69e-05	0.0407253	0.998
2_53190	1	13572470	G	A	0.0300851	0.0376569	0.424873		2_53190	1	13572470	G	A	0.0110451	0.0901995	0.90262		2_53190	1	13572470	G	A	0.0548628	0.0854073	0.521108		2_53190	1	13572470	G	A	0.000888546	0.0418265	0.983
2_39201	1	13605373	A	G	0.0149461	0.0371852	0.687975		2_39201	1	13605373	A	G	0.0161964	0.0888238	0.855433		2_39201	1	13605373	A	G	0.0711023	0.0840663	0.398321		2_39201	1	13605373	A	G	0.0120832	0.041308	0.77
2_34709	1	13656415	A	T	0.0149461	0.0371852	0.687975		2_34709	1	13656415	A	T	-0.000923033	0.08751	0.991591		2_34709	1	13656415	A	T	0.0500007	0.0828652	0.546684		2_34709	1	13656415	A	T	-7.69e-05	0.0407253	0.998
2_31787	1	13656606	C	T	0.0964782	0.055644	0.0838234		2_31787	1	13656606	C	T	0.0426456	0.130555	0.744153		2_31787	1	13656606	C	T	0.0801886	0.123635	0.517082		2_31787	1	13656606	C	T	0.0216499	0.061897	0.727
2_43576	1	13664536	A	G	0.0149461	0.0371852	0.687975		2_43576	1	13664536	A	G	-0.000923033	0.08751	0.991591		2_43576	1	13664536	A	G	0.0500007	0.0828652	0.546684		2_43576	1	13664536	A	G	-7.69e-05	0.0407253	0.998
2_40500	1	13688478	T	C	0.0149461	0.0371852	0.687975		2_40500	1	13688478	T	C	0.0161964	0.0888238	0.855433		2_40500	1	13688478	T	C	0.0711023	0.0840663	0.398321		2_40500	1	13688478	T	C	0.0120832	0.041308	0.77
2_42993	1	13690484	G	A	0.0349338	0.0273525	0.202387		2_42993	1	13690484	G	A	0.018182	0.0650565	0.780062		2_42993	1	13690484	G	A	0.0651744	0.0615363	0.290367		2_42993	1	13690484	G	A	-0.0359553	0.0302739	0.236
2_51300	1	13716599	C	T	0.100916	0.0523516	0.0547041		2_51300	1	13716599	C	T	0.102465	0.122098	0.401999		2_51300	1	13716599	C	T	0.134412	0.115565	0.245684		2_51300	1	13716599	C	T	0.039008	0.0583234	0.504
2_40046	1	13718313	C	T	0.0273099	0.0376961	0.469257		2_40046	1	13718313	C	T	0.0122837	0.0903194	0.891907		2_40046	1	13718313	C	T	0.0561011	0.0855189	0.512304		2_40046	1	13718313	C	T	-0.00158066	0.0417432	0.97
2_40895	1	13729784	A	G	0.0149461	0.0371852	0.687975		2_40895	1	13729784	A	G	-0.000923033	0.08751	0.991591		2_40895	1	13729784	A	G	0.0500007	0.0828652	0.546684		2_40895	1	13729784	A	G	-7.69e-05	0.0407253	0.998
2_43482	1	13732582	T	C	0.0310197	0.0375531	0.409352		2_43482	1	13732582	T	C	0.0271915	0.0886073	0.759143		2_43482	1	13732582	T	C	0.0789039	0.0838467	0.34741		2_43482	1	13732582	T	C	0.0110731	0.0411713	0.788
2_39314	1	13741158	C	A	0.0300851	0.0376569	0.424873		2_39314	1	13741158	C	A	0.0110451	0.0901995	0.90262		2_39314	1	13741158	C	A	0.0548628	0.0854073	0.521108		2_39314	1	13741158	C	A	0.000888546	0.0418265	0.983
2_39177	1	13759239	T	C	0.0149461	0.0371852	0.687975		2_39177	1	13759239	T	C	-0.000923033	0.08751	0.991591		2_39177	1	13759239	T	C	0.0500007	0.0828652	0.546684		2_39177	1	13759239	T	C	-7.69e-05	0.0407253	0.998
2_55287	1	13775666	G	A	0.0964782	0.055644	0.0838234		2_55287	1	13775666	G	A	0.0426456	0.130555	0.744153		2_55287	1	13775666	G	A	0.0801886	0.123635	0.517082		2_55287	1	13775666	G	A	0.0216499	0.061897	0.727
2_52736	1	13785378	A	G	0.0149461	0.0371852	0.687975		2_52736	1	13785378	A	G	-0.000923033	0.08751	0.991591		2_52736	1	13785378	A	G	0.0500007	0.0828652	0.546684		2_52736	1	13785378	A	G	-7.69e-05	0.0407253	0.998
2_31574	1	13807473	G	A	0.0149461	0.0371852	0.687975		2_31574	1	13807473	G	A	-0.000923033	0.08751	0.991591		2_31574	1	13807473	G	A	0.0500007	0.0828652	0.546684		2_31574	1	13807473	G	A	-7.69e-05	0.0407253	0.998
2_25265	1	13810315	G	A	0.0149461	0.0371852	0.687975		2_25265	1	13810315	G	A	-0.000923033	0.08751	0.991591		2_25265	1	13810315	G	A	0.0500007	0.0828652	0.546684		2_25265	1	13810315	G	A	-7.69e-05	0.0407253	0.998
2_33737	1	13810839	A	T	0.0964782	0.055644	0.0838234		2_33737	1	13810839	A	T	0.0426456	0.130555	0.744153		2_33737	1	13810839	A	T	0.0801886	0.123635	0.517082		2_33737	1	13810839	A	T	0.0216499	0.061897	0.727
2_25266	1	13811108	G	A	0.100916	0.0523516	0.0547041		2_25266	1	13811108	G	A	0.102465	0.122098	0.401999		2_25266	1	13811108	G	A	0.134412	0.115565	0.245684		2_25266	1	13811108	G	A	0.039008	0.0583234	0.504
2_33465	1	13812864	C	G	0.0300851	0.0376569	0.424873		2_33465	1	13812864	C	G	0.0110451	0.0901995	0.90262		2_33465	1	13812864	C	G	0.0548628	0.0854073	0.521108		2_33465	1	13812864	C	G	0.000888546	0.0418265	0.983
2_01856	1	13814393	G	A	0.136139	0.0566674	0.0168059		2_01856	1	13814393	G	A	0.14181	0.133939	0.290526		2_01856	1	13814393	G	A	0.16211	0.1268	0.202035		2_01856	1	13814393	G	A	0.0847997	0.062818	0.178
2_49416	1	13830782	T	C	-0.00285917	0.038677	0.941113		2_49416	1	13830782	T	C	0.00484193	0.0921187	0.958115		2_49416	1	13830782	T	C	0.0579521	0.0872188	0.506898		2_49416	1	13830782	T	C	0.00293806	0.0423906	0.945
2_46109	1	14177760	C	T	0.0300851	0.0376569	0.424873		2_46109	1	14177760	C	T	0.0110451	0.0901995	0.90262		2_46109	1	14177760	C	T	0.0548628	0.0854073	0.521108		2_46109	1	14177760	C	T	0.000888546	0.0418265	0.983
2_41719	1	14570848	G	A	0.0235248	0.0380797	0.537122		2_41719	1	14570848	G	A	0.00140531	0.0913622	0.987737		2_41719	1	14570848	G	A	0.0398781	0.086534	0.645238		2_41719	1	14570848	G	A	-0.0022665	0.0424353	0.957
2_46660	1	14594544	A	T	0.0300851	0.0376569	0.424873		2_46660	1	14594544	A	T	0.0110451	0.0901995	0.90262		2_46660	1	14594544	A	T	0.0548628	0.0854073	0.521108		2_46660	1	14594544	A	T	0.000888546	0.0418265	0.983
2_41729	1	14619649	A	G	0.100916	0.0523516	0.0547041		2_41729	1	14619649	A	G	0.102465	0.122098	0.401999		2_41729	1	14619649	A	G	0.134412	0.115565	0.245684		2_41729	1	14619649	A	G	0.039008	0.0583234	0.504
2_49118	1	14628548	C	A	0.0300851	0.0376569	0.424873		2_49118	1	14628548	C	A	0.0110451	0.0901995	0.90262		2_49118	1	14628548	C	A	0.0548628	0.0854073	0.521108		2_49118	1	14628548	C	A	0.000888546	0.0418265	0.983
2_43013	1	14656728	C	T	0.0290546	0.0341595	0.395595		2_43013	1	14656728	C	T	0.0104127	0.0805131	0.897181		2_43013	1	14656728	C	T	0.0546027	0.0762234	0.474313		2_43013	1	14656728	C	T	-0.0503049	0.0371766	0.177
2_48693	1	16127141	G	T	0.0273099	0.0376961	0.469257		2_48693	1	16127141	G	T	0.0122837	0.0903194	0.891907		2_48693	1	16127141	G	T	0.0561011	0.0855189	0.512304		2_48693	1	16127141	G	T	-0.00158066	0.0417432	0.97
2_38383	1	16609836	C	T	0.0149461	0.0371852	0.687975		2_38383	1	16609836	C	T	-0.000923033	0.08751	0.991591		2_38383	1	16609836	C	T	0.0500007	0.0828652	0.546684		2_38383	1	16609836	C	T	-7.69e-05	0.0407253	0.998
2_38384	1	16613696	T	C	0.100916	0.0523516	0.0547041		2_38384	1	16613696	T	C	0.102465	0.122098	0.401999		2_38384	1	16613696	T	C	0.134412	0.115565	0.245684		2_38384	1	16613696	T	C	0.039008	0.0583234	0.504
2_00597	1	16621701	A	G	0.100916	0.0523516	0.0547041		2_00597	1	16621701	A	G	0.102465	0.122098	0.401999		2_00597	1	16621701	A	G	0.134412	0.115565	0.245684		2_00597	1	16621701	A	G	0.039008	0.0583234	0.504
2_39710	1	16727073	C	T	0.0149461	0.0371852	0.687975		2_39710	1	16727073	C	T	-0.000923033	0.08751	0.991591		2_39710	1	16727073	C	T	0.0500007	0.0828652	0.546684		2_39710	1	16727073	C	T	-7.69e-05	0.0407253	0.998
2_54937	1	16740101	C	T	0.0149461	0.0371852	0.687975		2_54937	1	16740101	C	T	-0.000923033	0.08751	0.991591		2_54937	1	16740101	C	T	0.0500007	0.0828652	0.546684		2_54937	1	16740101	C	T	-7.69e-05	0.0407253	0.998
2_43370	1	16746481	A	G	0.0149461	0.0371852	0.687975		2_43370	1	16746481	A	G	-0.000923033	0.08751	0.991591		2_43370	1	16746481	A	G	0.0500007	0.0828652	0.546684		2_43370	1	16746481	A	G	-7.69e-05	0.0407253	0.998
2_24055	1	16751508	G	T	0.0159399	0.0366707	0.664065		2_24055	1	16751508	G	T	-0.0250006	0.0861774	0.771928		2_24055	1	16751508	G	T	0.0279667	0.0816467	0.732181		2_24055	1	16751508	G	T	-0.00242885	0.0402584	0.952
2_31951	1	16752629	A	C	0.0149461	0.0371852	0.687975		2_31951	1	16752629	A	C	-0.000923033	0.08751	0.991591		2_31951	1	16752629	A	C	0.0500007	0.0828652	0.546684		2_31951	1	16752629	A	C	-7.69e-05	0.0407253	0.998
2_53766	1	16760804	A	G	0.0300851	0.0376569	0.424873		2_53766	1	16760804	A	G	-0.00643077	0.0887915	0.94231		2_53766	1	16760804	A	G	0.033594	0.0841069	0.689858		2_53766	1	16760804	A	G	-0.0112251	0.0411797	0.785
2_39588	1	16762426	C	T	0.0300851	0.0376569	0.424873		2_39588	1	16762426	C	T	-0.00643077	0.0887915	0.94231		2_39588	1	16762426	C	T	0.033594	0.0841069	0.689858		2_39588	1	16762426	C	T	-0.0112251	0.0411797	0.785
2_52231	1	16765742	A	G	0.0300851	0.0376569	0.424873		2_52231	1	16765742	A	G	-0.00643077	0.0887915	0.94231		2_52231	1	16765742	A	G	0.033594	0.0841069	0.689858		2_52231	1	16765742	A	G	-0.0112251	0.0411797	0.785
2_29818	1	16807853	G	A	0.026359	0.0380379	0.488788		2_29818	1	16807853	G	A	0.00016771	0.0912305	0.998534		2_29818	1	16807853	G	A	0.0386493	0.0864109	0.654989		2_29818	1	16807853	G	A	0.000282726	0.0425188	0.995
2_34353	1	16811182	A	T	0.026359	0.0380379	0.488788		2_34353	1	16811182	A	T	0.00016771	0.0912305	0.998534		2_34353	1	16811182	A	T	0.0386493	0.0864109	0.654989		2_34353	1	16811182	A	T	0.000282726	0.0425188	0.995
2_49092	1	16830430	G	A	0.0964782	0.055644	0.0838234		2_49092	1	16830430	G	A	0.0426456	0.130555	0.744153		2_49092	1	16830430	G	A	0.0801886	0.123635	0.517082		2_49092	1	16830430	G	A	0.0216499	0.061897	0.727
2_52112	1	16865137	C	T	0.0964782	0.055644	0.0838234		2_52112	1	16865137	C	T	0.0426456	0.130555	0.744153		2_52112	1	16865137	C	T	0.0801886	0.123635	0.517082		2_52112	1	16865137	C	T	0.0216499	0.061897	0.727
2_44197	1	16868534	A	G	0.0300851	0.0376569	0.424873		2_44197	1	16868534	A	G	-0.00643077	0.0887915	0.94231		2_44197	1	16868534	A	G	0.033594	0.0841069	0.689858		2_44197	1	16868534	A	G	-0.0112251	0.0411797	0.785
2_50138	1	16937148	A	G	0.0300851	0.0376569	0.424873		2_50138	1	16937148	A	G	-0.00643077	0.0887915	0.94231		2_50138	1	16937148	A	G	0.033594	0.0841069	0.689858		2_50138	1	16937148	A	G	-0.0112251	0.0411797	0.785
2_51263	1	16942232	C	G	0.0149461	0.0371852	0.687975		2_51263	1	16942232	C	G	-0.000923033	0.08751	0.991591		2_51263	1	16942232	C	G	0.0500007	0.0828652	0.546684		2_51263	1	16942232	C	G	-7.69e-05	0.0407253	0.998
2_28607	1	16953905	C	A	-0.0648292	0.0539313	0.230146		2_28607	1	16953905	C	A	-0.115112	0.13158	0.382334		2_28607	1	16953905	C	A	-0.101644	0.12469	0.415595		2_28607	1	16953905	C	A	-0.0216226	0.0585596	0.712
2_40866	1	16960383	T	C	0.0149461	0.0371852	0.687975		2_40866	1	16960383	T	C	-0.000923033	0.08751	0.991591		2_40866	1	16960383	T	C	0.0500007	0.0828652	0.546684		2_40866	1	16960383	T	C	-7.69e-05	0.0407253	0.998
2_42943	1	16992649	G	A	0.026359	0.0380379	0.488788		2_42943	1	16992649	G	A	0.00016771	0.0912305	0.998534		2_42943	1	16992649	G	A	0.0386493	0.0864109	0.654989		2_42943	1	16992649	G	A	0.000282726	0.0425188	0.995
2_51271	1	17000668	A	C	0.0125561	0.0374277	0.737466		2_51271	1	17000668	A	C	-0.0148828	0.0881241	0.865997		2_51271	1	17000668	A	C	0.0397246	0.0834689	0.634464		2_51271	1	17000668	A	C	-0.00494157	0.0409401	0.904
2_39225	1	17009708	C	T	0.026359	0.0380379	0.488788		2_39225	1	17009708	C	T	0.00016771	0.0912305	0.998534		2_39225	1	17009708	C	T	0.0386493	0.0864109	0.654989		2_39225	1	17009708	C	T	0.000282726	0.0425188	0.995
2_28050	1	17021265	G	A	0.100916	0.0523516	0.0547041		2_28050	1	17021265	G	A	0.102465	0.122098	0.401999		2_28050	1	17021265	G	A	0.134412	0.115565	0.245684		2_28050	1	17021265	G	A	0.039008	0.0583234	0.504
2_28051	1	17023712	G	A	-0.0901552	0.052391	0.0861654		2_28051	1	17023712	G	A	-0.0966805	0.12749	0.448821		2_28051	1	17023712	G	A	-0.0584293	0.12086	0.629118		2_28051	1	17023712	G	A	0.000878582	0.0571713	0.988
2_41542	1	17040166	A	C	0.0110228	0.0375405	0.769218		2_41542	1	17040166	A	C	-0.0113955	0.0884083	0.897523		2_41542	1	17040166	A	C	0.0346265	0.083744	0.67954		2_41542	1	17040166	A	C	-0.000680161	0.0413447	0.987
2_53005	1	17057696	G	A	0.0910785	0.0559198	0.104267		2_53005	1	17057696	G	A	0.0456673	0.131265	0.728149		2_53005	1	17057696	G	A	0.0833734	0.124304	0.502897		2_53005	1	17057696	G	A	0.0162228	0.0618945	0.793
2_38561	1	17063683	C	T	0.0300851	0.0376569	0.424873		2_38561	1	17063683	C	T	0.0110451	0.0901995	0.90262		2_38561	1	17063683	C	T	0.0548628	0.0854073	0.521108		2_38561	1	17063683	C	T	0.000888546	0.0418265	0.983
2_38560	1	17068485	T	C	0.100916	0.0523516	0.0547041		2_38560	1	17068485	T	C	0.102465	0.122098	0.401999		2_38560	1	17068485	T	C	0.134412	0.115565	0.245684		2_38560	1	17068485	T	C	0.039008	0.0583234	0.504
2_26633	1	17071904	A	G	0.0149461	0.0371852	0.687975		2_26633	1	17071904	A	G	-0.000923033	0.08751	0.991591		2_26633	1	17071904	A	G	0.0500007	0.0828652	0.546684		2_26633	1	17071904	A	G	-7.69e-05	0.0407253	0.998
2_05079	1	17073658	G	A	0.0300851	0.0376569	0.424873		2_05079	1	17073658	G	A	0.0110451	0.0901995	0.90262		2_05079	1	17073658	G	A	0.0548628	0.0854073	0.521108		2_05079	1	17073658	G	A	0.000888546	0.0418265	0.983
2_42870	1	17091266	A	G	-0.0339163	0.0456678	0.458175		2_42870	1	17091266	A	G	-0.00861642	0.110276	0.937771		2_42870	1	17091266	A	G	0.0481937	0.104449	0.644827		2_42870	1	17091266	A	G	-0.0113263	0.0503672	0.822
2_25934	1	17099254	T	C	-0.0339163	0.0456678	0.458175		2_25934	1	17099254	T	C	-0.00861642	0.110276	0.937771		2_25934	1	17099254	T	C	0.0481937	0.104449	0.644827		2_25934	1	17099254	T	C	-0.0113263	0.0503672	0.822
2_38320	1	17101024	G	A	0.0526603	0.0411579	0.201577		2_38320	1	17101024	G	A	-0.0702318	0.096541	0.467478		2_38320	1	17101024	G	A	-0.0272034	0.0915351	0.766519		2_38320	1	17101024	G	A	0.0152085	0.0445962	0.733
2_19000	1	17146405	T	C	-0.0339163	0.0456678	0.458175		2_19000	1	17146405	T	C	-0.033548	0.10788	0.756028		2_19000	1	17146405	T	C	0.0172421	0.102225	0.866168		2_19000	1	17146405	T	C	-0.0280105	0.0491373	0.569
2_04218	1	17161380	T	C	-0.0339163	0.0456678	0.458175		2_04218	1	17161380	T	C	-0.033548	0.10788	0.756028		2_04218	1	17161380	T	C	0.0172421	0.102225	0.866168		2_04218	1	17161380	T	C	-0.0280105	0.0491373	0.569
2_06328	1	17169238	G	A	-0.0127417	0.0466101	0.784732		2_06328	1	17169238	G	A	-0.0178838	0.11287	0.874209		2_06328	1	17169238	G	A	0.0215929	0.106939	0.840114		2_06328	1	17169238	G	A	-0.0287206	0.0509911	0.574
2_06329	1	17169651	G	A	-0.0339163	0.0456678	0.458175		2_06329	1	17169651	G	A	-0.033548	0.10788	0.756028		2_06329	1	17169651	G	A	0.0172421	0.102225	0.866168		2_06329	1	17169651	G	A	-0.0280105	0.0491373	0.569
2_42729	1	17291434	T	C	-0.0612507	0.048892	0.211121		2_42729	1	17291434	T	C	-0.0409211	0.11451	0.721065		2_42729	1	17291434	T	C	-0.00595371	0.108517	0.956282		2_42729	1	17291434	T	C	-0.015882	0.0516951	0.759
2_42289	1	17303142	A	G	-0.0339163	0.0456678	0.458175		2_42289	1	17303142	A	G	-0.00861642	0.110276	0.937771		2_42289	1	17303142	A	G	0.0481937	0.104449	0.644827		2_42289	1	17303142	A	G	-0.0113263	0.0503672	0.822
2_54876	1	17307701	C	T	0.0298726	0.0538478	0.579413		2_54876	1	17307701	C	T	0.160758	0.134587	0.233211		2_54876	1	17307701	C	T	0.123451	0.127618	0.334123		2_54876	1	17307701	C	T	0.0615458	0.0587765	0.296
2_14972	1	17322129	T	G	-0.0339163	0.0456678	0.458175		2_14972	1	17322129	T	G	-0.033548	0.10788	0.756028		2_14972	1	17322129	T	G	0.0172421	0.102225	0.866168		2_14972	1	17322129	T	G	-0.0280105	0.0491373	0.569
2_29910	1	17324767	G	A	-0.0339163	0.0456678	0.458175		2_29910	1	17324767	G	A	-0.033548	0.10788	0.756028		2_29910	1	17324767	G	A	0.0172421	0.102225	0.866168		2_29910	1	17324767	G	A	-0.0280105	0.0491373	0.569
2_48198	1	17329086	G	T	-0.0648292	0.0539313	0.230146		2_48198	1	17329086	G	T	-0.115112	0.13158	0.382334		2_48198	1	17329086	G	T	-0.101644	0.12469	0.415595		2_48198	1	17329086	G	T	-0.0216226	0.0585596	0.712
2_15113	1	17342087	C	T	-0.0331833	0.0495182	0.50322		2_15113	1	17342087	C	T	-0.0532315	0.118957	0.654835		2_15113	1	17342087	C	T	-0.03806	0.112724	0.735864		2_15113	1	17342087	C	T	-0.0253556	0.0532252	0.634
2_15567	1	17352489	A	G	-0.0371922	0.0462659	0.422011		2_15567	1	17352489	A	G	-0.0121802	0.111959	0.913438		2_15567	1	17352489	A	G	0.0607814	0.106024	0.566871		2_15567	1	17352489	A	G	-0.0212198	0.0511293	0.678
2_30272	1	17361831	A	G	-0.0399771	0.0466581	0.392134		2_30272	1	17361831	A	G	0.00687113	0.113032	0.951566		2_30272	1	17361831	A	G	0.0832922	0.106991	0.436869		2_30272	1	17361831	A	G	-0.00950722	0.0515301	0.854
2_51031	1	17363300	T	C	-0.102187	0.0540239	0.0593797		2_51031	1	17363300	T	C	-0.0822167	0.132306	0.534784		2_51031	1	17363300	T	C	-0.0180861	0.125431	0.885442		2_51031	1	17363300	T	C	0.00396567	0.0586517	0.946
2_53373	1	17392636	C	T	-0.0757644	0.0557077	0.174692		2_53373	1	17392636	C	T	-0.101024	0.136834	0.460893		2_53373	1	17392636	C	T	-0.0618984	0.129713	0.633559		2_53373	1	17392636	C	T	-0.0196097	0.0601469	0.745
2_26819	1	17425036	T	C	-0.0835136	0.0566129	0.141064		2_26819	1	17425036	T	C	-0.134802	0.139475	0.334547		2_26819	1	17425036	T	C	-0.0930504	0.132242	0.482186		2_26819	1	17425036	T	C	-0.013122	0.0612558	0.831
2_39781	1	17443160	C	T	-0.044388	0.0471265	0.346897		2_39781	1	17443160	C	T	-0.012881	0.114359	0.910392		2_39781	1	17443160	C	T	0.0660522	0.10829	0.542336		2_39781	1	17443160	C	T	-0.00450985	0.0521569	0.931
2_47366	1	17491756	T	C	-0.0400368	0.0464741	0.389558		2_47366	1	17491756	T	C	-0.0425497	0.112454	0.705412		2_47366	1	17491756	T	C	0.0314793	0.106557	0.767869		2_47366	1	17491756	T	C	-0.0170362	0.0512829	0.74
2_45356	1	17527413	T	C	-0.0183109	0.047464	0.69989		2_45356	1	17527413	T	C	-0.0538616	0.115164	0.64033		2_45356	1	17527413	T	C	0.00291911	0.109153	0.978682		2_45356	1	17527413	T	C	-0.0352383	0.051934	0.498
2_43734	1	17556343	T	C	-0.0183109	0.047464	0.69989		2_43734	1	17556343	T	C	-0.0538616	0.115164	0.64033		2_43734	1	17556343	T	C	0.00291911	0.109153	0.978682		2_43734	1	17556343	T	C	-0.0352383	0.051934	0.498
2_50762	1	17588521	A	C	-0.0282474	0.0489457	0.56423		2_50762	1	17588521	A	C	-0.0806976	0.119435	0.499757		2_50762	1	17588521	A	C	-0.0385523	0.113223	0.733712		2_50762	1	17588521	A	C	-0.0434317	0.052948	0.413
2_43752	1	17638242	C	T	-0.0674077	0.0495396	0.174487		2_43752	1	17638242	C	T	-0.103159	0.119048	0.386867		2_43752	1	17638242	C	T	-0.0353681	0.112914	0.754315		2_43752	1	17638242	C	T	-0.0151045	0.0537673	0.779
2_39461	1	17672708	A	G	-0.0400368	0.0464741	0.389558		2_39461	1	17672708	A	G	-0.0425497	0.112454	0.705412		2_39461	1	17672708	A	G	0.0314793	0.106557	0.767869		2_39461	1	17672708	A	G	-0.0170362	0.0512829	0.74
2_42923	1	17716361	A	G	-0.0400368	0.0464741	0.389558		2_42923	1	17716361	A	G	-0.0425497	0.112454	0.705412		2_42923	1	17716361	A	G	0.0314793	0.106557	0.767869		2_42923	1	17716361	A	G	-0.0170362	0.0512829	0.74
2_38005	1	17761826	T	C	-0.0400368	0.0464741	0.389558		2_38005	1	17761826	T	C	-0.0425497	0.112454	0.705412		2_38005	1	17761826	T	C	0.0314793	0.106557	0.767869		2_38005	1	17761826	T	C	-0.0170362	0.0512829	0.74
2_38006	1	17764162	C	T	-0.0400368	0.0464741	0.389558		2_38006	1	17764162	C	T	-0.0425497	0.112454	0.705412		2_38006	1	17764162	C	T	0.0314793	0.106557	0.767869		2_38006	1	17764162	C	T	-0.0170362	0.0512829	0.74
2_46243	1	17800628	G	T	-0.0400368	0.0464741	0.389558		2_46243	1	17800628	G	T	-0.0425497	0.112454	0.705412		2_46243	1	17800628	G	T	0.0314793	0.106557	0.767869		2_46243	1	17800628	G	T	-0.0170362	0.0512829	0.74
2_53047	1	17801882	G	T	-0.0400368	0.0464741	0.389558		2_53047	1	17801882	G	T	-0.0425497	0.112454	0.705412		2_53047	1	17801882	G	T	0.0314793	0.106557	0.767869		2_53047	1	17801882	G	T	-0.0170362	0.0512829	0.74
2_44362	1	17822713	A	G	-0.0400368	0.0464741	0.389558		2_44362	1	17822713	A	G	-0.0425497	0.112454	0.705412		2_44362	1	17822713	A	G	0.0314793	0.106557	0.767869		2_44362	1	17822713	A	G	-0.0170362	0.0512829	0.74
2_40141	1	17857996	T	C	-0.0400368	0.0464741	0.389558		2_40141	1	17857996	T	C	-0.0425497	0.112454	0.705412		2_40141	1	17857996	T	C	0.0314793	0.106557	0.767869		2_40141	1	17857996	T	C	-0.0170362	0.0512829	0.74
2_34408	1	17860976	A	T	0.10271	0.0509647	0.0446326		2_34408	1	17860976	A	T	0.148648	0.122021	0.224064		2_34408	1	17860976	A	T	0.16837	0.115493	0.145895		2_34408	1	17860976	A	T	0.109215	0.0546455	0.0464
2_50755	1	17866520	C	T	0.0119159	0.0567072	0.833688		2_50755	1	17866520	C	T	0.187027	0.144871	0.197667		2_50755	1	17866520	C	T	0.147339	0.137375	0.284315		2_50755	1	17866520	C	T	0.0649266	0.0621548	0.297
2_28591	1	17874612	A	G	-0.0400368	0.0464741	0.389558		2_28591	1	17874612	A	G	-0.0425497	0.112454	0.705412		2_28591	1	17874612	A	G	0.0314793	0.106557	0.767869		2_28591	1	17874612	A	G	-0.0170362	0.0512829	0.74
2_05601	1	17921066	C	T	0.10271	0.0509647	0.0446326		2_05601	1	17921066	C	T	0.148648	0.122021	0.224064		2_05601	1	17921066	C	T	0.16837	0.115493	0.145895		2_05601	1	17921066	C	T	0.109215	0.0546455	0.0464
2_05602	1	17921940	C	T	-0.0400368	0.0464741	0.389558		2_05602	1	17921940	C	T	-0.0425497	0.112454	0.705412		2_05602	1	17921940	C	T	0.0314793	0.106557	0.767869		2_05602	1	17921940	C	T	-0.0170362	0.0512829	0.74
2_43119	1	17960205	T	C	-0.0453213	0.0471399	0.337002		2_43119	1	17960205	T	C	-0.0675235	0.114342	0.555259		2_43119	1	17960205	T	C	0.0140543	0.108394	0.89692		2_43119	1	17960205	T	C	-0.0253304	0.051955	0.626
2_37288	1	17994608	T	C	-0.0755293	0.0554241	0.173834		2_37288	1	17994608	T	C	-0.171938	0.135716	0.206139		2_37288	1	17994608	T	C	-0.135729	0.128689	0.292377		2_37288	1	17994608	T	C	-0.0297193	0.0597644	0.619
2_39329	1	18000336	T	C	-0.0400368	0.0464741	0.389558		2_39329	1	18000336	T	C	-0.0425497	0.112454	0.705412		2_39329	1	18000336	T	C	0.0314793	0.106557	0.767869		2_39329	1	18000336	T	C	-0.0170362	0.0512829	0.74
2_23306	1	18020224	C	T	-0.0400368	0.0464741	0.389558		2_23306	1	18020224	C	T	-0.0425497	0.112454	0.705412		2_23306	1	18020224	C	T	0.0314793	0.106557	0.767869		2_23306	1	18020224	C	T	-0.0170362	0.0512829	0.74
2_38042	1	18091743	G	A	-0.0589393	0.0490658	0.230472		2_38042	1	18091743	G	A	-0.158622	0.120201	0.187927		2_38042	1	18091743	G	A	-0.115041	0.11402	0.313781		2_38042	1	18091743	G	A	-0.0480727	0.0536641	0.371
2_49792	1	18096233	G	A	-0.0246742	0.0490023	0.614907		2_49792	1	18096233	G	A	-0.155437	0.119734	0.195183		2_49792	1	18096233	G	A	-0.107835	0.113587	0.343174		2_49792	1	18096233	G	A	-0.0633895	0.0527436	0.23
2_28622	1	18104659	T	C	-0.0367563	0.0465334	0.430125		2_28622	1	18104659	T	C	-0.0961349	0.112875	0.395038		2_28622	1	18104659	T	C	-0.0298157	0.107057	0.780812		2_28622	1	18104659	T	C	-0.0347843	0.0512672	0.498
2_28621	1	18106894	A	C	-0.0367563	0.0465334	0.430125		2_28621	1	18106894	A	C	-0.0961349	0.112875	0.395038		2_28621	1	18106894	A	C	-0.0298157	0.107057	0.780812		2_28621	1	18106894	A	C	-0.0347843	0.0512672	0.498
2_42963	1	18109831	G	A	-0.047481	0.047894	0.322185		2_42963	1	18109831	G	A	-0.137958	0.116676	0.237948		2_42963	1	18109831	G	A	-0.0712874	0.110722	0.520153		2_42963	1	18109831	G	A	-0.04365	0.0519856	0.402
2_52695	1	18115594	G	T	-0.0528747	0.0526064	0.315541		2_52695	1	18115594	G	T	-0.224943	0.127445	0.0785428		2_52695	1	18115594	G	T	-0.20505	0.120796	0.0906053		2_52695	1	18115594	G	T	-0.068518	0.0570675	0.231
2_45351	1	18147503	T	C	-0.0388733	0.0524209	0.458849		2_45351	1	18147503	T	C	-0.262632	0.129396	0.0432405		2_45351	1	18147503	T	C	-0.240747	0.122651	0.050554		2_45351	1	18147503	T	C	-0.101398	0.0565364	0.0738
2_28322	1	18166664	T	C	-0.0426524	0.0514735	0.407878		2_28322	1	18166664	T	C	-0.192708	0.124312	0.122113		2_28322	1	18166664	T	C	-0.161959	0.11788	0.170453		2_28322	1	18166664	T	C	-0.0633398	0.0553457	0.253
2_36838	1	18171305	A	G	-0.0278438	0.0459332	0.544787		2_36838	1	18171305	A	G	-0.143633	0.111933	0.200376		2_36838	1	18171305	A	G	-0.0803935	0.106236	0.449778		2_36838	1	18171305	A	G	-0.0619046	0.050736	0.223
2_54784	1	18182592	A	G	-0.00850523	0.0472172	0.857155		2_54784	1	18182592	A	G	-0.155119	0.11556	0.18047		2_54784	1	18182592	A	G	-0.129795	0.10956	0.237044		2_54784	1	18182592	A	G	-0.0876137	0.0515002	0.0898
2_02470	1	18186788	T	C	-0.0303923	0.0462547	0.51157		2_02470	1	18186788	T	C	-0.138866	0.112837	0.219375		2_02470	1	18186788	T	C	-0.0946173	0.107036	0.377393		2_02470	1	18186788	T	C	-0.0684427	0.0509928	0.18
2_46503	1	18205114	T	C	-0.00850523	0.0472172	0.857155		2_46503	1	18205114	T	C	-0.155119	0.11556	0.18047		2_46503	1	18205114	T	C	-0.129795	0.10956	0.237044		2_46503	1	18205114	T	C	-0.0876137	0.0515002	0.0898
2_42208	1	18209221	C	T	-0.0303923	0.0462547	0.51157		2_42208	1	18209221	C	T	-0.138866	0.112837	0.219375		2_42208	1	18209221	C	T	-0.0946173	0.107036	0.377393		2_42208	1	18209221	C	T	-0.0684427	0.0509928	0.18
2_42598	1	18244262	A	C	-0.0303923	0.0462547	0.51157		2_42598	1	18244262	A	C	-0.138866	0.112837	0.219375		2_42598	1	18244262	A	C	-0.0946173	0.107036	0.377393		2_42598	1	18244262	A	C	-0.0684427	0.0509928	0.18
2_32997	1	18248441	A	T	-0.0303923	0.0462547	0.51157		2_32997	1	18248441	A	T	-0.138866	0.112837	0.219375		2_32997	1	18248441	A	T	-0.0946173	0.107036	0.377393		2_32997	1	18248441	A	T	-0.0684427	0.0509928	0.18
2_49446	1	18294343	C	T	-0.0161084	0.0478077	0.736363		2_49446	1	18294343	C	T	-0.155119	0.11556	0.18047		2_49446	1	18294343	C	T	-0.129795	0.10956	0.237044		2_49446	1	18294343	C	T	-0.0834234	0.0523947	0.112
2_41287	1	18333209	T	C	-0.0161084	0.0478077	0.736363		2_41287	1	18333209	T	C	-0.155119	0.11556	0.18047		2_41287	1	18333209	T	C	-0.129795	0.10956	0.237044		2_41287	1	18333209	T	C	-0.0834234	0.0523947	0.112
2_50544	1	18347743	T	C	-0.0382263	0.0468013	0.41461		2_50544	1	18347743	T	C	-0.138866	0.112837	0.219375		2_50544	1	18347743	T	C	-0.0946173	0.107036	0.377393		2_50544	1	18347743	T	C	-0.0637313	0.05186	0.22
2_51456	1	18359634	A	G	-0.0227726	0.0486987	0.640345		2_51456	1	18359634	A	G	-0.0985319	0.117911	0.403997		2_51456	1	18359634	A	G	-0.0639601	0.111785	0.567619		2_51456	1	18359634	A	G	-0.0611062	0.0535893	0.255
2_40903	1	18365112	A	G	-0.0382263	0.0468013	0.41461		2_40903	1	18365112	A	G	-0.138866	0.112837	0.219375		2_40903	1	18365112	A	G	-0.0946173	0.107036	0.377393		2_40903	1	18365112	A	G	-0.0637313	0.05186	0.22
2_43823	1	18366480	T	C	-0.0472808	0.052093	0.3647		2_43823	1	18366480	T	C	-0.279973	0.127203	0.0284706		2_43823	1	18366480	T	C	-0.288553	0.120349	0.0170911		2_43823	1	18366480	T	C	-0.115919	0.0565293	0.0411
2_53675	1	18395858	G	A	0.110419	0.0514891	0.0326774		2_53675	1	18395858	G	A	0.226992	0.120709	0.0609761		2_53675	1	18395858	G	A	0.218865	0.114346	0.0565301		2_53675	1	18395858	G	A	0.0491408	0.0560803	0.382
2_47552	1	18429129	A	G	-0.0610807	0.0463154	0.188096		2_47552	1	18429129	A	G	-0.16171	0.112072	0.150054		2_47552	1	18429129	A	G	-0.137063	0.106257	0.198035		2_47552	1	18429129	A	G	-0.0894792	0.0499714	0.0742
2_39166	1	18434220	A	C	-0.0361445	0.0348597	0.300517		2_39166	1	18434220	A	C	-0.0867914	0.0844854	0.30508		2_39166	1	18434220	A	C	-0.0565906	0.0801194	0.480513		2_39166	1	18434220	A	C	-0.0227138	0.0390139	0.561
2_47635	1	18451303	T	G	-0.0846023	0.0520621	0.105055		2_47635	1	18451303	T	G	-0.174474	0.121611	0.152379		2_47635	1	18451303	T	G	-0.11459	0.115421	0.321582		2_47635	1	18451303	T	G	-0.082583	0.0594879	0.166
2_18543	1	18489546	G	A	-0.0298603	0.0367791	0.41741		2_18543	1	18489546	G	A	0.0195927	0.0871643	0.822299		2_18543	1	18489546	G	A	0.0105831	0.0825906	0.898122		2_18543	1	18489546	G	A	-0.0565065	0.0391134	0.149
2_49613	1	18501178	G	T	0.00722844	0.0351112	0.83701		2_49613	1	18501178	G	T	-0.0860229	0.0851223	0.313003		2_49613	1	18501178	G	T	-0.0678862	0.0806919	0.400826		2_49613	1	18501178	G	T	-0.0347193	0.0396445	0.382
2_43663	1	18518639	A	C	0.00722844	0.0351112	0.83701		2_43663	1	18518639	A	C	-0.0860229	0.0851223	0.313003		2_43663	1	18518639	A	C	-0.0678862	0.0806919	0.400826		2_43663	1	18518639	A	C	-0.0347193	0.0396445	0.382
2_46259	1	18535246	C	T	0.0488727	0.0452001	0.280328		2_46259	1	18535246	C	T	0.0182114	0.110593	0.86931		2_46259	1	18535246	C	T	0.0435442	0.10476	0.677947		2_46259	1	18535246	C	T	0.0122258	0.0545026	0.823
2_45163	1	18538618	A	C	0.0314472	0.0436865	0.472103		2_45163	1	18538618	A	C	0.0396051	0.106029	0.709008		2_45163	1	18538618	A	C	0.0891601	0.100355	0.374988		2_45163	1	18538618	A	C	0.0307061	0.0527163	0.561
2_40464	1	18547847	T	C	0.0410803	0.0411214	0.318483		2_40464	1	18547847	T	C	0.09201	0.0987375	0.352129		2_40464	1	18547847	T	C	0.127628	0.093402	0.172789		2_40464	1	18547847	T	C	0.0588223	0.0485849	0.227
2_36287	1	18593289	T	C	-0.0382263	0.0468013	0.41461		2_36287	1	18593289	T	C	-0.138866	0.112837	0.219375		2_36287	1	18593289	T	C	-0.0946173	0.107036	0.377393		2_36287	1	18593289	T	C	-0.0637313	0.05186	0.22
2_49506	1	18597350	G	A	-0.00543794	0.0347205	0.875634		2_49506	1	18597350	G	A	-0.0788449	0.084017	0.348747		2_49506	1	18597350	G	A	-0.0500487	0.0796662	0.530314		2_49506	1	18597350	G	A	-0.0240812	0.0394339	0.542
2_35771	1	18602091	G	A	-0.0463695	0.0476079	0.330734		2_35771	1	18602091	G	A	-0.162419	0.115056	0.159052		2_35771	1	18602091	G	A	-0.126494	0.109126	0.247284		2_35771	1	18602091	G	A	-0.0684873	0.0533533	0.2
2_27175	1	18605145	C	A	-0.00543794	0.0347205	0.875634		2_27175	1	18605145	C	A	-0.0788449	0.084017	0.348747		2_27175	1	18605145	C	A	-0.0500487	0.0796662	0.530314		2_27175	1	18605145	C	A	-0.0240812	0.0394339	0.542
2_27173	1	18610264	G	T	-0.00543794	0.0347205	0.875634		2_27173	1	18610264	G	T	-0.0788449	0.084017	0.348747		2_27173	1	18610264	G	T	-0.0500487	0.0796662	0.530314		2_27173	1	18610264	G	T	-0.0240812	0.0394339	0.542
2_27174	1	18610675	T	G	0.0124553	0.0554904	0.822531		2_27174	1	18610675	T	G	0.187224	0.143254	0.192199		2_27174	1	18610675	T	G	0.127391	0.13591	0.34932		2_27174	1	18610675	T	G	0.0856925	0.0610485	0.161
2_36148	1	18628896	C	A	-0.0382263	0.0468013	0.41461		2_36148	1	18628896	C	A	-0.138866	0.112837	0.219375		2_36148	1	18628896	C	A	-0.0946173	0.107036	0.377393		2_36148	1	18628896	C	A	-0.0637313	0.05186	0.22
2_36147	1	18629635	T	C	-0.0382263	0.0468013	0.41461		2_36147	1	18629635	T	C	-0.138866	0.112837	0.219375		2_36147	1	18629635	T	C	-0.0946173	0.107036	0.377393		2_36147	1	18629635	T	C	-0.0637313	0.05186	0.22
2_39338	1	18647649	G	A	0.0517819	0.0450773	0.251447		2_39338	1	18647649	G	A	0.0633326	0.110255	0.566098		2_39338	1	18647649	G	A	0.100046	0.104365	0.338495		2_39338	1	18647649	G	A	0.027506	0.054409	0.614
2_25617	1	18653519	C	A	0.0295345	0.0443229	0.505627		2_25617	1	18653519	C	A	0.0687381	0.107871	0.524448		2_25617	1	18653519	C	A	0.122218	0.102037	0.231912		2_25617	1	18653519	C	A	0.045839	0.0537097	0.394
2_02657	1	18654529	A	G	0.0517819	0.0450773	0.251447		2_02657	1	18654529	A	G	0.0633326	0.110255	0.566098		2_02657	1	18654529	A	G	0.100046	0.104365	0.338495		2_02657	1	18654529	A	G	0.027506	0.054409	0.614
2_01096	1	18670910	G	T	0.0517819	0.0450773	0.251447		2_01096	1	18670910	G	T	0.0633326	0.110255	0.566098		2_01096	1	18670910	G	T	0.100046	0.104365	0.338495		2_01096	1	18670910	G	T	0.027506	0.054409	0.614
2_01095	1	18672125	T	C	-0.00543794	0.0347205	0.875634		2_01095	1	18672125	T	C	-0.0788449	0.084017	0.348747		2_01095	1	18672125	T	C	-0.0500487	0.0796662	0.530314		2_01095	1	18672125	T	C	-0.0240812	0.0394339	0.542
2_24902	1	18672847	T	C	-0.00543794	0.0347205	0.875634		2_24902	1	18672847	T	C	-0.0788449	0.084017	0.348747		2_24902	1	18672847	T	C	-0.0500487	0.0796662	0.530314		2_24902	1	18672847	T	C	-0.0240812	0.0394339	0.542
2_52133	1	18686600	C	A	0.0512372	0.0514191	0.319712		2_52133	1	18686600	C	A	0.0814375	0.128271	0.52597		2_52133	1	18686600	C	A	0.126782	0.1214	0.297142		2_52133	1	18686600	C	A	0.0186128	0.0592778	0.754
2_40588	1	18694500	T	G	-0.00543794	0.0347205	0.875634		2_40588	1	18694500	T	G	-0.0788449	0.084017	0.348747		2_40588	1	18694500	T	G	-0.0500487	0.0796662	0.530314		2_40588	1	18694500	T	G	-0.0240812	0.0394339	0.542
2_53079	1	18697134	A	G	-0.00543794	0.0347205	0.875634		2_53079	1	18697134	A	G	-0.0788449	0.084017	0.348747		2_53079	1	18697134	A	G	-0.0500487	0.0796662	0.530314		2_53079	1	18697134	A	G	-0.0240812	0.0394339	0.542
2_49389	1	18708155	C	T	0.00400688	0.0473725	0.932642		2_49389	1	18708155	C	T	-0.00540758	0.114262	0.962284		2_49389	1	18708155	C	T	-0.028021	0.108249	0.795917		2_49389	1	18708155	C	T	0.035177	0.0544139	0.518
2_48785	1	18710400	C	T	0.00400688	0.0473725	0.932642		2_48785	1	18710400	C	T	-0.00540758	0.114262	0.962284		2_48785	1	18710400	C	T	-0.028021	0.108249	0.795917		2_48785	1	18710400	C	T	0.035177	0.0544139	0.518
2_26137	1	18722712	A	G	0.0214801	0.0397127	0.588928		2_26137	1	18722712	A	G	0.19777	0.0919024	0.0321699		2_26137	1	18722712	A	G	0.157268	0.0872668	0.07249		2_26137	1	18722712	A	G	-0.055878	0.044528	0.21
2_16329	1	18731626	G	A	-0.0202426	0.0340181	0.552191		2_16329	1	18731626	G	A	-0.0876151	0.0818968	0.285529		2_16329	1	18731626	G	A	-0.0753098	0.0776206	0.332686		2_16329	1	18731626	G	A	-0.0154466	0.0383188	0.687
2_16328	1	18733046	A	G	-0.0279598	0.0345977	0.419558		2_16328	1	18733046	A	G	-0.107551	0.082872	0.195317		2_16328	1	18733046	A	G	-0.0971227	0.0785387	0.217161		2_16328	1	18733046	A	G	-0.013161	0.0384239	0.732
2_52553	1	18734686	T	G	-0.0183124	0.0352179	0.603409		2_52553	1	18734686	T	G	-0.115407	0.0845016	0.173007		2_52553	1	18734686	T	G	-0.128137	0.0799736	0.110117		2_52553	1	18734686	T	G	-0.0229065	0.0390648	0.558
2_50949	1	18747902	A	G	-0.0279598	0.0345977	0.419558		2_50949	1	18747902	A	G	-0.107551	0.082872	0.195317		2_50949	1	18747902	A	G	-0.0971227	0.0785387	0.217161		2_50949	1	18747902	A	G	-0.013161	0.0384239	0.732
2_41790	1	18756305	T	C	-0.0279598	0.0345977	0.419558		2_41790	1	18756305	T	C	-0.107551	0.082872	0.195317		2_41790	1	18756305	T	C	-0.0971227	0.0785387	0.217161		2_41790	1	18756305	T	C	-0.013161	0.0384239	0.732
2_34893	1	18769396	G	A	-0.022903	0.0468463	0.62522		2_34893	1	18769396	G	A	-0.0186918	0.112903	0.868613		2_34893	1	18769396	G	A	-0.0194245	0.106972	0.856026		2_34893	1	18769396	G	A	0.0567963	0.0536759	0.291
2_33766	1	18769608	G	C	-0.0279598	0.0345977	0.419558		2_33766	1	18769608	G	C	-0.107551	0.082872	0.195317		2_33766	1	18769608	G	C	-0.0971227	0.0785387	0.217161		2_33766	1	18769608	G	C	-0.013161	0.0384239	0.732
2_53166	1	18785865	G	A	-0.0279598	0.0345977	0.419558		2_53166	1	18785865	G	A	-0.107551	0.082872	0.195317		2_53166	1	18785865	G	A	-0.0971227	0.0785387	0.217161		2_53166	1	18785865	G	A	-0.013161	0.0384239	0.732
2_51507	1	18790962	C	T	-0.0158725	0.0350109	0.650571		2_51507	1	18790962	C	T	-0.115313	0.0839301	0.170455		2_51507	1	18790962	C	T	-0.115758	0.0794921	0.146341		2_51507	1	18790962	C	T	-0.0232488	0.0387297	0.549
2_42403	1	18839884	A	G	-0.0549584	0.0434593	0.206856		2_42403	1	18839884	A	G	-0.160661	0.10364	0.122114		2_42403	1	18839884	A	G	-0.130815	0.0982957	0.18422		2_42403	1	18839884	A	G	-0.05834	0.0480766	0.226
2_51753	1	18956346	C	T	-0.0545171	0.0535175	0.309058		2_51753	1	18956346	C	T	-0.294862	0.128529	0.022449		2_51753	1	18956346	C	T	-0.263552	0.121891	0.0313654		2_51753	1	18956346	C	T	-0.105899	0.0576282	0.067
2_37941	1	18982477	A	C	-0.023513	0.0384337	0.541078		2_37941	1	18982477	A	C	-0.0565262	0.0925027	0.541595		2_37941	1	18982477	A	C	-0.0345934	0.0876747	0.693435		2_37941	1	18982477	A	C	-0.0795729	0.0415592	0.0564
2_45430	1	19036883	G	A	0.0286757	0.0449059	0.523518		2_45430	1	19036883	G	A	-0.25219	0.10026	0.0123946		2_45430	1	19036883	G	A	-0.236771	0.0950112	0.013222		2_45430	1	19036883	G	A	-0.0909733	0.0517359	0.0796
2_45058	1	19061210	C	T	-0.0405978	0.0375129	0.27989		2_45058	1	19061210	C	T	0.0367796	0.0900716	0.683307		2_45058	1	19061210	C	T	0.061477	0.0852924	0.471587		2_45058	1	19061210	C	T	-0.0638786	0.0406984	0.117
2_36363	1	19198343	G	A	-0.048653	0.0528641	0.358027		2_36363	1	19198343	G	A	-0.262731	0.127156	0.0396355		2_36363	1	19198343	G	A	-0.233066	0.120579	0.0541572		2_36363	1	19198343	G	A	-0.109831	0.056951	0.0546
2_40800	1	19326535	A	G	-0.0186178	0.0486214	0.702016		2_40800	1	19326535	A	G	-0.167073	0.11822	0.158585		2_40800	1	19326535	A	G	-0.118469	0.112169	0.291712		2_40800	1	19326535	A	G	-0.0929239	0.0530807	0.0809
2_49794	1	19333316	G	A	0.0469876	0.0464418	0.312353		2_49794	1	19333316	G	A	0.201829	0.108741	0.0643932		2_49794	1	19333316	G	A	0.170712	0.103146	0.0989223		2_49794	1	19333316	G	A	-0.0634125	0.0528085	0.231
2_45461	1	19417671	C	T	0.0469876	0.0464418	0.312353		2_45461	1	19417671	C	T	0.201829	0.108741	0.0643932		2_45461	1	19417671	C	T	0.170712	0.103146	0.0989223		2_45461	1	19417671	C	T	-0.0634125	0.0528085	0.231
2_43790	1	19444480	C	T	0.0396465	0.0479938	0.409322		2_43790	1	19444480	C	T	0.192967	0.112866	0.0883189		2_43790	1	19444480	C	T	0.162954	0.107041	0.128937		2_43790	1	19444480	C	T	-0.0758666	0.0541878	0.162
2_42919	1	19463073	A	G	-0.0498575	0.0483878	0.303543		2_42919	1	19463073	A	G	-0.174412	0.117612	0.139102		2_42919	1	19463073	A	G	-0.114975	0.111637	0.303858		2_42919	1	19463073	A	G	-0.0778425	0.0540694	0.151
2_43251	1	19491972	G	A	-0.0359187	0.0378187	0.342887		2_43251	1	19491972	G	A	0.00465862	0.0908786	0.95915		2_43251	1	19491972	G	A	0.0158139	0.086101	0.854394		2_43251	1	19491972	G	A	-0.0708569	0.0412549	0.0868
2_30182	1	19520391	A	G	-0.072205	0.0507602	0.155777		2_30182	1	19520391	A	G	-0.0790149	0.119688	0.509632		2_30182	1	19520391	A	G	-0.0690646	0.113414	0.542994		2_30182	1	19520391	A	G	-0.0469436	0.0548307	0.393
2_30181	1	19522921	C	T	-0.072205	0.0507602	0.155777		2_30181	1	19522921	C	T	-0.0790149	0.119688	0.509632		2_30181	1	19522921	C	T	-0.0690646	0.113414	0.542994		2_30181	1	19522921	C	T	-0.0469436	0.0548307	0.393
2_44886	1	19531326	T	C	-0.072205	0.0507602	0.155777		2_44886	1	19531326	T	C	-0.0790149	0.119688	0.509632		2_44886	1	19531326	T	C	-0.0690646	0.113414	0.542994		2_44886	1	19531326	T	C	-0.0469436	0.0548307	0.393
2_55290	1	19549244	T	C	-0.0764055	0.0483615	0.115034		2_55290	1	19549244	T	C	-0.0421517	0.114348	0.712658		2_55290	1	19549244	T	C	0.0048715	0.108366	0.964173		2_55290	1	19549244	T	C	-0.0313028	0.0530758	0.556
2_49906	1	19560491	T	C	0.0368394	0.0458612	0.422356		2_49906	1	19560491	T	C	0.263886	0.107916	0.0150275		2_49906	1	19560491	T	C	0.231924	0.102385	0.0241868		2_49906	1	19560491	T	C	-0.0641025	0.0527525	0.225
2_30323	1	19563331	A	C	-0.0879263	0.0491334	0.0743891		2_30323	1	19563331	A	C	-0.0656227	0.116709	0.574332		2_30323	1	19563331	A	C	-0.0347172	0.110617	0.753846		2_30323	1	19563331	A	C	-0.0390837	0.0537352	0.468
2_16628	1	19563682	A	G	-0.0764055	0.0483615	0.115034		2_16628	1	19563682	A	G	-0.0421517	0.114348	0.712658		2_16628	1	19563682	A	G	0.0048715	0.108366	0.964173		2_16628	1	19563682	A	G	-0.0313028	0.0530758	0.556
2_44493	1	19569824	C	T	-0.0826289	0.0515674	0.109979		2_44493	1	19569824	C	T	-0.101987	0.121923	0.403523		2_44493	1	19569824	C	T	-0.103004	0.115501	0.373189		2_44493	1	19569824	C	T	-0.0494719	0.0556588	0.375
2_42717	1	19585861	T	C	-0.0764055	0.0483615	0.115034		2_42717	1	19585861	T	C	-0.0421517	0.114348	0.712658		2_42717	1	19585861	T	C	0.0048715	0.108366	0.964173		2_42717	1	19585861	T	C	-0.0313028	0.0530758	0.556
2_42308	1	19634263	T	C	-0.0879263	0.0491334	0.0743891		2_42308	1	19634263	T	C	-0.0656227	0.116709	0.574332		2_42308	1	19634263	T	C	-0.0347172	0.110617	0.753846		2_42308	1	19634263	T	C	-0.0390837	0.0537352	0.468
2_37674	1	19635160	A	G	-0.0879263	0.0491334	0.0743891		2_37674	1	19635160	A	G	-0.0656227	0.116709	0.574332		2_37674	1	19635160	A	G	-0.0347172	0.110617	0.753846		2_37674	1	19635160	A	G	-0.0390837	0.0537352	0.468
2_38113	1	19669828	T	C	-0.0764055	0.0483615	0.115034		2_38113	1	19669828	T	C	-0.0421517	0.114348	0.712658		2_38113	1	19669828	T	C	0.0048715	0.108366	0.964173		2_38113	1	19669828	T	C	-0.0313028	0.0530758	0.556
2_38114	1	19678605	G	A	-0.0826289	0.0515674	0.109979		2_38114	1	19678605	G	A	-0.101987	0.121923	0.403523		2_38114	1	19678605	G	A	-0.103004	0.115501	0.373189		2_38114	1	19678605	G	A	-0.0494719	0.0556588	0.375
2_40632	1	19685373	A	G	-0.0655285	0.0503545	0.193994		2_40632	1	19685373	A	G	-0.0790149	0.119688	0.509632		2_40632	1	19685373	A	G	-0.0690646	0.113414	0.542994		2_40632	1	19685373	A	G	-0.0597898	0.0544621	0.273
2_31079	1	19723601	G	T	-0.0842457	0.0509053	0.0988289		2_31079	1	19723601	G	T	-0.101987	0.121923	0.403523		2_31079	1	19723601	G	T	-0.103004	0.115501	0.373189		2_31079	1	19723601	G	T	-0.0490698	0.0549906	0.373
2_47184	1	19727464	G	A	-0.0740074	0.0501246	0.140715		2_47184	1	19727464	G	A	-0.0790149	0.119688	0.509632		2_47184	1	19727464	G	A	-0.0690646	0.113414	0.542994		2_47184	1	19727464	G	A	-0.0465331	0.0541459	0.391
2_42526	1	19731392	G	T	-0.0740074	0.0501246	0.140715		2_42526	1	19731392	G	T	-0.0790149	0.119688	0.509632		2_42526	1	19731392	G	T	-0.0690646	0.113414	0.542994		2_42526	1	19731392	G	T	-0.0465331	0.0541459	0.391
2_48376	1	19741354	G	A	-0.0617522	0.0492755	0.210966		2_48376	1	19741354	G	A	-0.0800903	0.118313	0.498949		2_48376	1	19741354	G	A	-0.0464037	0.11215	0.679333		2_48376	1	19741354	G	A	-0.0599889	0.0535653	0.264
2_38004	1	19754404	A	G	-0.0778384	0.0477736	0.104143		2_38004	1	19754404	A	G	-0.0421517	0.114348	0.712658		2_38004	1	19754404	A	G	0.0048715	0.108366	0.964173		2_38004	1	19754404	A	G	-0.0312728	0.0524471	0.551
2_45982	1	19778248	T	C	-0.0778384	0.0477736	0.104143		2_45982	1	19778248	T	C	-0.0421517	0.114348	0.712658		2_45982	1	19778248	T	C	0.0048715	0.108366	0.964173		2_45982	1	19778248	T	C	-0.0312728	0.0524471	0.551
2_54230	1	19789879	C	T	-0.0840025	0.0510384	0.100685		2_54230	1	19789879	C	T	-0.14735	0.123536	0.233868		2_54230	1	19789879	C	T	-0.12706	0.117093	0.27871		2_54230	1	19789879	C	T	-0.0724641	0.0547114	0.186
2_44167	1	19814892	A	G	-0.0778384	0.0477736	0.104143		2_44167	1	19814892	A	G	-0.0421517	0.114348	0.712658		2_44167	1	19814892	A	G	0.0048715	0.108366	0.964173		2_44167	1	19814892	A	G	-0.0312728	0.0524471	0.551
2_45392	1	19841077	G	A	-0.0778384	0.0477736	0.104143		2_45392	1	19841077	G	A	-0.0421517	0.114348	0.712658		2_45392	1	19841077	G	A	0.0048715	0.108366	0.964173		2_45392	1	19841077	G	A	-0.0312728	0.0524471	0.551
2_01607	1	19865351	T	C	-0.0983193	0.0520281	0.0596173		2_01607	1	19865351	T	C	-0.148108	0.125201	0.237728		2_01607	1	19865351	T	C	-0.154184	0.11857	0.194437		2_01607	1	19865351	T	C	-0.0605731	0.0562325	0.282
2_01606	1	19866164	T	C	-0.0983193	0.0520281	0.0596173		2_01606	1	19866164	T	C	-0.148108	0.125201	0.237728		2_01606	1	19866164	T	C	-0.154184	0.11857	0.194437		2_01606	1	19866164	T	C	-0.0605731	0.0562325	0.282
2_48564	1	19882098	C	T	0.128034	0.0600814	0.0337831		2_48564	1	19882098	C	T	0.256577	0.143921	0.0755997		2_48564	1	19882098	C	T	0.267337	0.136215	0.0505837		2_48564	1	19882098	C	T	0.104238	0.0655127	0.113
2_41699	1	19903433	A	G	-0.0689424	0.0496835	0.166129		2_41699	1	19903433	A	G	-0.10994	0.11864	0.354817		2_41699	1	19903433	A	G	-0.0949591	0.112435	0.399		2_41699	1	19903433	A	G	-0.0681015	0.0536079	0.205
2_53177	1	19909854	A	G	-0.104283	0.0525146	0.0478352		2_53177	1	19909854	A	G	-0.113392	0.126859	0.372095		2_53177	1	19909854	A	G	-0.116649	0.120168	0.332445		2_53177	1	19909854	A	G	-0.0461897	0.0568323	0.417
2_02049	1	19928548	A	G	-0.104283	0.0525146	0.0478352		2_02049	1	19928548	A	G	-0.113392	0.126859	0.372095		2_02049	1	19928548	A	G	-0.116649	0.120168	0.332445		2_02049	1	19928548	A	G	-0.0461897	0.0568323	0.417
2_25359	1	19928859	T	C	-0.0778384	0.0477736	0.104143		2_25359	1	19928859	T	C	-0.0421517	0.114348	0.712658		2_25359	1	19928859	T	C	0.0048715	0.108366	0.964173		2_25359	1	19928859	T	C	-0.0312728	0.0524471	0.551
2_25358	1	19929435	A	G	-0.0898426	0.0485134	0.0648779		2_25358	1	19929435	A	G	-0.0403048	0.115556	0.727484		2_25358	1	19929435	A	G	-0.0151199	0.109505	0.89027		2_25358	1	19929435	A	G	-0.0176852	0.0527067	0.737
2_43670	1	19934847	T	C	-0.0563043	0.0488813	0.250163		2_43670	1	19934847	T	C	-0.0537989	0.117149	0.646387		2_43670	1	19934847	T	C	-0.0260353	0.111024	0.81475		2_43670	1	19934847	T	C	-0.050485	0.0529938	0.341
2_52672	1	19941672	C	A	-0.0838733	0.0506116	0.0983736		2_52672	1	19941672	C	A	-0.164223	0.12321	0.183551		2_52672	1	19941672	C	A	-0.168755	0.11668	0.149098		2_52672	1	19941672	C	A	-0.0525971	0.0544794	0.335
2_54492	1	19943207	A	G	-0.0563043	0.0488813	0.250163		2_54492	1	19943207	A	G	-0.0537989	0.117149	0.646387		2_54492	1	19943207	A	G	-0.0260353	0.111024	0.81475		2_54492	1	19943207	A	G	-0.050485	0.0529938	0.341
2_28069	1	19949254	C	T	-0.100098	0.0511451	0.0511242		2_28069	1	19949254	C	T	-0.108465	0.123013	0.378599		2_28069	1	19949254	C	T	-0.11586	0.116512	0.320801		2_28069	1	19949254	C	T	-0.0523	0.0553851	0.346
2_46760	1	19981105	T	C	-0.0778384	0.0477736	0.104143		2_46760	1	19981105	T	C	-0.0421517	0.114348	0.712658		2_46760	1	19981105	T	C	0.0048715	0.108366	0.964173		2_46760	1	19981105	T	C	-0.0312728	0.0524471	0.551
2_33395	1	19988012	A	T	-0.0893824	0.0514805	0.0833991		2_33395	1	19988012	A	T	-0.113481	0.125091	0.365011		2_33395	1	19988012	A	T	-0.0898287	0.118568	0.449256		2_33395	1	19988012	A	T	-0.0590353	0.0552626	0.286
2_53075	1	20010779	C	A	-0.105736	0.0521864	0.0435087		2_53075	1	20010779	C	A	-0.0880946	0.126248	0.485831		2_53075	1	20010779	C	A	-0.0887471	0.119605	0.458647		2_53075	1	20010779	C	A	-0.030961	0.0563557	0.583
2_47537	1	20022397	A	G	-0.104283	0.0525146	0.0478352		2_47537	1	20022397	A	G	-0.113392	0.126859	0.372095		2_47537	1	20022397	A	G	-0.116649	0.120168	0.332445		2_47537	1	20022397	A	G	-0.0461897	0.0568323	0.417
2_46033	1	20060064	T	C	-0.049581	0.0406883	0.22383		2_46033	1	20060064	T	C	-0.01656	0.0986663	0.866819		2_46033	1	20060064	T	C	0.0158145	0.0934839	0.865775		2_46033	1	20060064	T	C	-0.0204136	0.0446765	0.648
2_51979	1	20065843	G	A	-0.0063763	0.0454921	0.888612		2_51979	1	20065843	G	A	-0.192222	0.101801	0.0599272		2_51979	1	20065843	G	A	-0.181369	0.0964582	0.0610029		2_51979	1	20065843	G	A	-0.0990499	0.0531266	0.0631
2_51662	1	20068331	C	A	-0.00478544	0.0331961	0.88546		2_51662	1	20068331	C	A	0.10858	0.0779839	0.164814		2_51662	1	20068331	C	A	0.119712	0.0738063	0.105823		2_51662	1	20068331	C	A	0.0136101	0.0365691	0.71
2_42924	1	20081749	A	G	-0.0361267	0.0415437	0.385109		2_42924	1	20081749	A	G	-0.000182001	0.10108	0.998565		2_42924	1	20081749	A	G	0.019601	0.0957643	0.837956		2_42924	1	20081749	A	G	-0.0246031	0.0453077	0.587
2_19054	1	20085917	C	T	-0.049581	0.0406883	0.22383		2_19054	1	20085917	C	T	-0.01656	0.0986663	0.866819		2_19054	1	20085917	C	T	0.0158145	0.0934839	0.865775		2_19054	1	20085917	C	T	-0.0204136	0.0446765	0.648
2_32219	1	20086155	A	G	-0.049581	0.0406883	0.22383		2_32219	1	20086155	A	G	-0.01656	0.0986663	0.866819		2_32219	1	20086155	A	G	0.0158145	0.0934839	0.865775		2_32219	1	20086155	A	G	-0.0204136	0.0446765	0.648
2_47682	1	20147809	G	A	-0.104283	0.0525146	0.0478352		2_47682	1	20147809	G	A	-0.113392	0.126859	0.372095		2_47682	1	20147809	G	A	-0.116649	0.120168	0.332445		2_47682	1	20147809	G	A	-0.0461897	0.0568323	0.417
2_48742	1	20149917	G	T	-0.049581	0.0406883	0.22383		2_48742	1	20149917	G	T	-0.01656	0.0986663	0.866819		2_48742	1	20149917	G	T	0.0158145	0.0934839	0.865775		2_48742	1	20149917	G	T	-0.0204136	0.0446765	0.648
2_44905	1	20156382	T	G	-0.104283	0.0525146	0.0478352		2_44905	1	20156382	T	G	-0.113392	0.126859	0.372095		2_44905	1	20156382	T	G	-0.116649	0.120168	0.332445		2_44905	1	20156382	T	G	-0.0461897	0.0568323	0.417
2_43622	1	20165708	C	A	-0.0970423	0.0519894	0.0627942		2_43622	1	20165708	C	A	-0.082225	0.125273	0.512075		2_43622	1	20165708	C	A	-0.0913902	0.118663	0.441784		2_43622	1	20165708	C	A	-0.0358441	0.0561109	0.523
2_21628	1	20192375	T	C	-0.0543069	0.0426842	0.204111		2_21628	1	20192375	T	C	-0.0318669	0.103993	0.75948		2_21628	1	20192375	T	C	-0.0335292	0.0985275	0.733858		2_21628	1	20192375	T	C	-0.0219554	0.0463003	0.636
2_21629	1	20193133	C	T	-0.0709054	0.0419092	0.0915561		2_21629	1	20193133	C	T	-0.0234095	0.101978	0.818589		2_21629	1	20193133	C	T	-0.00864599	0.0966286	0.928761		2_21629	1	20193133	C	T	-0.00766074	0.045728	0.867
2_18410	1	20221801	T	G	-0.0473379	0.0426052	0.267293		2_18410	1	20221801	T	G	-0.0263048	0.103561	0.79966		2_18410	1	20221801	T	G	-0.023037	0.0981229	0.814536		2_18410	1	20221801	T	G	-0.0121072	0.046252	0.794
2_29426	1	20238122	A	G	-0.064092	0.0418447	0.126506		2_29426	1	20238122	A	G	-0.0181301	0.101575	0.858454		2_29426	1	20238122	A	G	0.00124474	0.0962443	0.989689		2_29426	1	20238122	A	G	0.00190429	0.0456637	0.967
2_13444	1	20239971	T	C	-0.064092	0.0418447	0.126506		2_13444	1	20239971	T	C	-0.0181301	0.101575	0.858454		2_13444	1	20239971	T	C	0.00124474	0.0962443	0.989689		2_13444	1	20239971	T	C	0.00190429	0.0456637	0.967
2_42663	1	20264998	T	C	-0.101665	0.0498781	0.0422719		2_42663	1	20264998	T	C	-0.0467361	0.119368	0.695673		2_42663	1	20264998	T	C	-0.0161275	0.113122	0.886724		2_42663	1	20264998	T	C	-0.000663611	0.0545658	0.99
2_06229	1	20266621	A	G	-0.101665	0.0498781	0.0422719		2_06229	1	20266621	A	G	-0.0467361	0.119368	0.695673		2_06229	1	20266621	A	G	-0.0161275	0.113122	0.886724		2_06229	1	20266621	A	G	-0.000663611	0.0545658	0.99
2_06228	1	20267339	G	A	-0.0791725	0.0511862	0.122823		2_06228	1	20267339	G	A	-0.0597679	0.122597	0.626235		2_06228	1	20267339	G	A	-0.0511332	0.116165	0.660116		2_06228	1	20267339	G	A	-0.0209271	0.0554861	0.706
2_44070	1	20297605	C	T	-0.0930694	0.0523082	0.0760641		2_44070	1	20297605	C	T	-0.103785	0.12589	0.41034		2_44070	1	20297605	C	T	-0.0997114	0.119274	0.403804		2_44070	1	20297605	C	T	-0.0312035	0.0567029	0.582
2_31036	1	20312396	G	A	-0.0930694	0.0523082	0.0760641		2_31036	1	20312396	G	A	-0.103785	0.12589	0.41034		2_31036	1	20312396	G	A	-0.0997114	0.119274	0.403804		2_31036	1	20312396	G	A	-0.0312035	0.0567029	0.582
2_13928	1	20318182	C	T	-0.0930694	0.0523082	0.0760641		2_13928	1	20318182	C	T	-0.103785	0.12589	0.41034		2_13928	1	20318182	C	T	-0.0997114	0.119274	0.403804		2_13928	1	20318182	C	T	-0.0312035	0.0567029	0.582
2_29578	1	20319510	T	G	-0.0930694	0.0523082	0.0760641		2_29578	1	20319510	T	G	-0.103785	0.12589	0.41034		2_29578	1	20319510	T	G	-0.0997114	0.119274	0.403804		2_29578	1	20319510	T	G	-0.0312035	0.0567029	0.582
2_29579	1	20320596	G	A	-0.0691545	0.0477373	0.148329		2_29579	1	20320596	G	A	-0.035473	0.113999	0.755882		2_29579	1	20320596	G	A	0.0172155	0.108024	0.873483		2_29579	1	20320596	G	A	-0.018711	0.0525209	0.722
2_29580	1	20321333	T	C	-0.0691545	0.0477373	0.148329		2_29580	1	20321333	T	C	-0.035473	0.113999	0.755882		2_29580	1	20321333	T	C	0.0172155	0.108024	0.873483		2_29580	1	20321333	T	C	-0.018711	0.0525209	0.722
2_29581	1	20321948	C	T	-0.0930694	0.0523082	0.0760641		2_29581	1	20321948	C	T	-0.103785	0.12589	0.41034		2_29581	1	20321948	C	T	-0.0997114	0.119274	0.403804		2_29581	1	20321948	C	T	-0.0312035	0.0567029	0.582
2_46323	1	20340114	G	A	-0.0930694	0.0523082	0.0760641		2_46323	1	20340114	G	A	-0.103785	0.12589	0.41034		2_46323	1	20340114	G	A	-0.0997114	0.119274	0.403804		2_46323	1	20340114	G	A	-0.0312035	0.0567029	0.582
2_23986	1	20349316	T	G	-0.0600575	0.0517935	0.247017		2_23986	1	20349316	T	G	-0.0405721	0.124735	0.745198		2_23986	1	20349316	T	G	-0.0385264	0.118183	0.744653		2_23986	1	20349316	T	G	-5.61e-05	0.0561661	0.999
2_23418	1	20363093	T	G	-0.0930694	0.0523082	0.0760641		2_23418	1	20363093	T	G	-0.103785	0.12589	0.41034		2_23418	1	20363093	T	G	-0.0997114	0.119274	0.403804		2_23418	1	20363093	T	G	-0.0312035	0.0567029	0.582
2_24523	1	20386795	T	C	-0.0375053	0.0479159	0.434312		2_24523	1	20386795	T	C	0.0119139	0.114162	0.916951		2_24523	1	20386795	T	C	0.0390238	0.108145	0.718458		2_24523	1	20386795	T	C	-0.00918898	0.052095	0.86
1_1148	1	20403978	A	C	-0.0691545	0.0477373	0.148329		1_1148	1	20403978	A	C	-0.035473	0.113999	0.755882		1_1148	1	20403978	A	C	0.0172155	0.108024	0.873483		1_1148	1	20403978	A	C	-0.018711	0.0525209	0.722
2_13651	1	20403978	A	C	-0.0691545	0.0477373	0.148329		2_13651	1	20403978	A	C	-0.035473	0.113999	0.755882		2_13651	1	20403978	A	C	0.0172155	0.108024	0.873483		2_13651	1	20403978	A	C	-0.018711	0.0525209	0.722
2_41305	1	20407164	G	T	-0.0930694	0.0523082	0.0760641		2_41305	1	20407164	G	T	-0.103785	0.12589	0.41034		2_41305	1	20407164	G	T	-0.0997114	0.119274	0.403804		2_41305	1	20407164	G	T	-0.0312035	0.0567029	0.582
2_01912	1	20441267	C	A	-0.0691545	0.0477373	0.148329		2_01912	1	20441267	C	A	-0.035473	0.113999	0.755882		2_01912	1	20441267	C	A	0.0172155	0.108024	0.873483		2_01912	1	20441267	C	A	-0.018711	0.0525209	0.722
2_46665	1	20442690	T	C	-0.0930694	0.0523082	0.0760641		2_46665	1	20442690	T	C	-0.103785	0.12589	0.41034		2_46665	1	20442690	T	C	-0.0997114	0.119274	0.403804		2_46665	1	20442690	T	C	-0.0312035	0.0567029	0.582
2_52390	1	20456830	T	C	-0.0730866	0.0465267	0.117118		2_52390	1	20456830	T	C	-0.055147	0.112422	0.624101		2_52390	1	20456830	T	C	-0.00383026	0.106558	0.971349		2_52390	1	20456830	T	C	-0.0269894	0.0511159	0.598
2_55014	1	20485479	C	T	-0.0916177	0.0504699	0.0703322		2_55014	1	20485479	C	T	-0.159139	0.122522	0.194953		2_55014	1	20485479	C	T	-0.157984	0.116056	0.174412		2_55014	1	20485479	C	T	-0.054033	0.0546273	0.323
2_49673	1	20486615	T	G	-0.0730866	0.0465267	0.117118		2_49673	1	20486615	T	G	-0.055147	0.112422	0.624101		2_49673	1	20486615	T	G	-0.00383026	0.106558	0.971349		2_49673	1	20486615	T	G	-0.0269894	0.0511159	0.598
2_23964	1	20497883	A	G	-0.0996542	0.0482397	0.0395794		2_23964	1	20497883	A	G	-0.0991695	0.116515	0.395352		2_23964	1	20497883	A	G	-0.0724009	0.110447	0.512616		2_23964	1	20497883	A	G	-0.0238514	0.052705	0.651
2_23965	1	20498579	G	A	-0.0785921	0.0494298	0.112741		2_23965	1	20498579	G	A	-0.114344	0.119504	0.339403		2_23965	1	20498579	G	A	-0.108698	0.113226	0.337798		2_23965	1	20498579	G	A	-0.0434507	0.053497	0.417
2_41448	1	20504663	A	C	-0.0996542	0.0482397	0.0395794		2_41448	1	20504663	A	C	-0.0991695	0.116515	0.395352		2_41448	1	20504663	A	C	-0.0724009	0.110447	0.512616		2_41448	1	20504663	A	C	-0.0238514	0.052705	0.651
2_30776	1	20513662	T	G	-0.078307	0.0468663	0.0956407		2_30776	1	20513662	T	G	-0.0793178	0.113424	0.484886		2_30776	1	20513662	T	G	-0.0221265	0.107544	0.837125		2_30776	1	20513662	T	G	-0.0353258	0.0516517	0.494
2_33046	1	20519072	A	T	-0.0576217	0.0479133	0.229933		2_33046	1	20519072	A	T	-0.0925923	0.116137	0.425906		2_33046	1	20519072	A	T	-0.0538644	0.110108	0.625046		2_33046	1	20519072	A	T	-0.0540404	0.0521677	0.301
2_14752	1	20519793	T	C	-0.0916177	0.0504699	0.0703322		2_14752	1	20519793	T	C	-0.159139	0.122522	0.194953		2_14752	1	20519793	T	C	-0.157984	0.116056	0.174412		2_14752	1	20519793	T	C	-0.054033	0.0546273	0.323
2_26987	1	20565472	T	G	-0.0540386	0.0501692	0.282163		2_26987	1	20565472	T	G	-0.19187	0.122311	0.117734		2_26987	1	20565472	T	G	-0.176688	0.115912	0.128444		2_26987	1	20565472	T	G	-0.0935911	0.0540148	0.0841
2_26986	1	20570224	G	T	-0.0662658	0.0510011	0.194693		2_26986	1	20570224	G	T	-0.19288	0.123639	0.119769		2_26986	1	20570224	G	T	-0.203703	0.117034	0.082751		2_26986	1	20570224	G	T	-0.0823024	0.0552323	0.137
2_01572	1	20582954	A	G	-0.030028	0.0482687	0.53428		2_01572	1	20582954	A	G	-0.0965227	0.11704	0.410175		2_01572	1	20582954	A	G	-0.0731154	0.110936	0.510335		2_01572	1	20582954	A	G	-0.0709685	0.0524677	0.177
2_01571	1	20587374	G	A	-0.0520597	0.0472404	0.271209		2_01571	1	20587374	G	A	-0.0828698	0.11427	0.468867		2_01571	1	20587374	G	A	-0.0399935	0.108336	0.712258		2_01571	1	20587374	G	A	-0.0515844	0.0519342	0.321
2_28449	1	20616679	A	G	-0.0879618	0.0496815	0.0775092		2_28449	1	20616679	A	G	-0.1113	0.120449	0.356184		2_28449	1	20616679	A	G	-0.101505	0.114134	0.374503		2_28449	1	20616679	A	G	-0.0366563	0.0540896	0.498
2_48269	1	20638187	C	T	-0.0507653	0.0507294	0.317658		2_48269	1	20638187	C	T	-0.104682	0.124226	0.400059		2_48269	1	20638187	C	T	-0.112345	0.117663	0.340419		2_48269	1	20638187	C	T	-0.0487089	0.0550332	0.377
2_52065	1	20673263	G	A	-0.0663489	0.0473918	0.162394		2_52065	1	20673263	G	A	-0.117578	0.116158	0.312218		2_52065	1	20673263	G	A	-0.0660357	0.110174	0.549359		2_52065	1	20673263	G	A	-0.0702106	0.0521182	0.179
2_20870	1	20674800	G	A	-0.0709498	0.0505424	0.161272		2_20870	1	20674800	G	A	-0.181038	0.124312	0.146313		2_20870	1	20674800	G	A	-0.209548	0.117585	0.0757078		2_20870	1	20674800	G	A	-0.0707407	0.0544056	0.194
2_53225	1	20679268	A	G	-0.0730176	0.0470367	0.121479		2_53225	1	20679268	A	G	-0.0818903	0.115523	0.478938		2_53225	1	20679268	A	G	-0.0640279	0.109483	0.559093		2_53225	1	20679268	A	G	-0.0682729	0.0511944	0.183
2_46882	1	20679650	T	C	-0.0374627	0.048209	0.43763		2_46882	1	20679650	T	C	-0.0860556	0.118666	0.46888		2_46882	1	20679650	T	C	-0.0643302	0.112469	0.567749		2_46882	1	20679650	T	C	-0.0665321	0.052287	0.204
2_43725	1	20691460	G	A	-0.0723151	0.0503183	0.151566		2_43725	1	20691460	G	A	-0.158162	0.123549	0.201445		2_43725	1	20691460	G	A	-0.170747	0.116968	0.14536		2_43725	1	20691460	G	A	-0.0575606	0.0544051	0.291
2_50212	1	20695931	T	C	-0.0730176	0.0470367	0.121479		2_50212	1	20695931	T	C	-0.0818903	0.115523	0.478938		2_50212	1	20695931	T	C	-0.0640279	0.109483	0.559093		2_50212	1	20695931	T	C	-0.0682729	0.0511944	0.183
2_38598	1	20712434	T	C	-0.0374627	0.048209	0.43763		2_38598	1	20712434	T	C	-0.0860556	0.118666	0.46888		2_38598	1	20712434	T	C	-0.0643302	0.112469	0.567749		2_38598	1	20712434	T	C	-0.0665321	0.052287	0.204
2_47487	1	20728094	T	C	-0.0374627	0.048209	0.43763		2_47487	1	20728094	T	C	-0.0860556	0.118666	0.46888		2_47487	1	20728094	T	C	-0.0643302	0.112469	0.567749		2_47487	1	20728094	T	C	-0.0665321	0.052287	0.204
2_40088	1	20751154	G	A	-0.0374627	0.048209	0.43763		2_40088	1	20751154	G	A	-0.0860556	0.118666	0.46888		2_40088	1	20751154	G	A	-0.0643302	0.112469	0.567749		2_40088	1	20751154	G	A	-0.0665321	0.052287	0.204
2_41965	1	20760566	A	C	-0.0730176	0.0470367	0.121479		2_41965	1	20760566	A	C	-0.0818903	0.115523	0.478938		2_41965	1	20760566	A	C	-0.0640279	0.109483	0.559093		2_41965	1	20760566	A	C	-0.0682729	0.0511944	0.183
2_42576	1	20810960	T	A	-0.0374627	0.048209	0.43763		2_42576	1	20810960	T	A	-0.0860556	0.118666	0.46888		2_42576	1	20810960	T	A	-0.0643302	0.112469	0.567749		2_42576	1	20810960	T	A	-0.0665321	0.052287	0.204
2_46993	1	20813255	A	G	-0.0374627	0.048209	0.43763		2_46993	1	20813255	A	G	-0.0860556	0.118666	0.46888		2_46993	1	20813255	A	G	-0.0643302	0.112469	0.567749		2_46993	1	20813255	A	G	-0.0665321	0.052287	0.204
2_43559	1	20817635	G	T	-0.0797044	0.0513601	0.121594		2_43559	1	20817635	G	T	-0.148727	0.126787	0.241674		2_43559	1	20817635	G	T	-0.159759	0.120051	0.184245		2_43559	1	20817635	G	T	-0.0638338	0.0556069	0.252
2_54020	1	20818866	C	G	-0.0374627	0.048209	0.43763		2_54020	1	20818866	C	G	-0.0860556	0.118666	0.46888		2_54020	1	20818866	C	G	-0.0643302	0.112469	0.567749		2_54020	1	20818866	C	G	-0.0665321	0.052287	0.204
2_23137	1	20856734	G	A	-0.115994	0.0544458	0.0338288		2_23137	1	20856734	G	A	-0.0982188	0.134823	0.466855		2_23137	1	20856734	G	A	-0.12019	0.127669	0.34722		2_23137	1	20856734	G	A	-0.0578083	0.0587403	0.326
2_31815	1	20857117	A	G	-0.0651765	0.0512378	0.204202		2_31815	1	20857117	A	G	-0.0364527	0.126326	0.77311		2_31815	1	20857117	A	G	-0.0202219	0.119701	0.865957		2_31815	1	20857117	A	G	-0.0627037	0.0553878	0.258
2_46725	1	20868340	G	A	-0.105441	0.0516162	0.0418193		2_46725	1	20868340	G	A	-0.151767	0.125834	0.228698		2_46725	1	20868340	G	A	-0.178612	0.119073	0.134623		2_46725	1	20868340	G	A	-0.0793814	0.0561156	0.158
2_31609	1	20874434	A	G	-0.0608156	0.0499467	0.22419		2_31609	1	20874434	A	G	-0.0393329	0.122166	0.747697		2_31609	1	20874434	A	G	-0.0515945	0.115732	0.656044		2_31609	1	20874434	A	G	-0.0727538	0.0539025	0.178
2_31608	1	20875113	T	C	-0.0593947	0.050869	0.243761		2_31608	1	20875113	T	C	-0.0393329	0.122166	0.747697		2_31608	1	20875113	T	C	-0.0515945	0.115732	0.656044		2_31608	1	20875113	T	C	-0.0744189	0.0547971	0.175
2_55333	1	20876395	T	G	-0.0978172	0.0494565	0.0487283		2_55333	1	20876395	T	G	-0.0375309	0.118764	0.752205		2_55333	1	20876395	T	G	-0.051996	0.112506	0.644287		2_55333	1	20876395	T	G	-0.0759321	0.0535293	0.157
2_53036	1	20889089	G	A	-0.0238269	0.0346842	0.492557		2_53036	1	20889089	G	A	0.0164702	0.0825436	0.841976		2_53036	1	20889089	G	A	0.0296943	0.078195	0.704393		2_53036	1	20889089	G	A	0.00623534	0.0375487	0.868
2_53764	1	20899580	G	A	0.0335766	0.0468677	0.474212		2_53764	1	20899580	G	A	-0.0959563	0.106814	0.369693		2_53764	1	20899580	G	A	-0.0877292	0.101213	0.38673		2_53764	1	20899580	G	A	-0.00995457	0.0515295	0.847
2_37496	1	20902683	C	T	-0.0912756	0.0532815	0.0875805		2_37496	1	20902683	C	T	-0.149304	0.128068	0.244581		2_37496	1	20902683	C	T	-0.226576	0.120926	0.0619119		2_37496	1	20902683	C	T	-0.0778326	0.0569481	0.173
2_39586	1	20909488	G	A	-0.0885609	0.0493097	0.073352		2_39586	1	20909488	G	A	-0.0505732	0.118487	0.669804		2_39586	1	20909488	G	A	-0.0855117	0.112192	0.446524		2_39586	1	20909488	G	A	-0.0701616	0.053488	0.191
2_55074	1	20930238	T	A	-0.0885609	0.0493097	0.073352		2_55074	1	20930238	T	A	-0.0505732	0.118487	0.669804		2_55074	1	20930238	T	A	-0.0855117	0.112192	0.446524		2_55074	1	20930238	T	A	-0.0701616	0.053488	0.191
2_52342	1	20952918	A	G	-0.049924	0.0506521	0.324996		2_52342	1	20952918	A	G	-0.0530286	0.121759	0.663486		2_52342	1	20952918	A	G	-0.0868991	0.115294	0.451587		2_52342	1	20952918	A	G	-0.0683068	0.0547224	0.213
2_38135	1	20967893	C	A	-0.0964481	0.0535521	0.0725587		2_38135	1	20967893	C	A	-0.111384	0.128923	0.388278		2_38135	1	20967893	C	A	-0.186472	0.12184	0.12692		2_38135	1	20967893	C	A	-0.0625529	0.0572019	0.275
2_06419	1	20976108	G	A	-0.0640874	0.0471229	0.174701		2_06419	1	20976108	G	A	-0.0930925	0.113984	0.414718		2_06419	1	20976108	G	A	-0.118309	0.107905	0.273745		2_06419	1	20976108	G	A	-0.0642845	0.0516836	0.214
2_06418	1	20976950	T	C	-0.0683243	0.051191	0.182841		2_06418	1	20976950	T	C	-0.158554	0.124139	0.202477		2_06418	1	20976950	T	C	-0.219841	0.117267	0.0617689		2_06418	1	20976950	T	C	-0.0573653	0.0554375	0.302
2_16820	1	21001284	T	C	-0.0640874	0.0471229	0.174701		2_16820	1	21001284	T	C	-0.0930925	0.113984	0.414718		2_16820	1	21001284	T	C	-0.118309	0.107905	0.273745		2_16820	1	21001284	T	C	-0.0642845	0.0516836	0.214
2_55051	1	21013566	A	G	-0.0640874	0.0471229	0.174701		2_55051	1	21013566	A	G	-0.0930925	0.113984	0.414718		2_55051	1	21013566	A	G	-0.118309	0.107905	0.273745		2_55051	1	21013566	A	G	-0.0642845	0.0516836	0.214
2_53444	1	21022866	T	C	-0.0683243	0.051191	0.182841		2_53444	1	21022866	T	C	-0.158554	0.124139	0.202477		2_53444	1	21022866	T	C	-0.219841	0.117267	0.0617689		2_53444	1	21022866	T	C	-0.0573653	0.0554375	0.302
2_02492	1	21036602	G	A	-0.0219948	0.0533447	0.68036		2_02492	1	21036602	G	A	-0.0128936	0.123112	0.916657		2_02492	1	21036602	G	A	-0.0457893	0.116619	0.694855		2_02492	1	21036602	G	A	-0.00379997	0.0567547	0.947
2_02491	1	21037310	A	G	-0.0542078	0.051395	0.292275		2_02491	1	21037310	A	G	-0.015323	0.119044	0.897665		2_02491	1	21037310	A	G	-0.0247451	0.112786	0.826483		2_02491	1	21037310	A	G	-0.0244599	0.0557458	0.661
2_49655	1	21050094	A	G	-0.0105218	0.0528213	0.842225		2_49655	1	21050094	A	G	-0.0158189	0.122402	0.897253		2_49655	1	21050094	A	G	-0.0227249	0.115969	0.844772		2_49655	1	21050094	A	G	-0.0201975	0.057191	0.724
2_43156	1	21055247	T	C	-0.0105218	0.0528213	0.842225		2_43156	1	21055247	T	C	-0.0158189	0.122402	0.897253		2_43156	1	21055247	T	C	-0.0227249	0.115969	0.844772		2_43156	1	21055247	T	C	-0.0201975	0.057191	0.724
2_50512	1	21095590	T	G	-0.00252702	0.0409333	0.950809		2_50512	1	21095590	T	G	-0.0592179	0.0943431	0.530669		2_50512	1	21095590	T	G	-0.0121931	0.0894417	0.891653		2_50512	1	21095590	T	G	-0.0258494	0.0459623	0.574
2_01192	1	21106993	C	A	-0.0105218	0.0528213	0.842225		2_01192	1	21106993	C	A	-0.0158189	0.122402	0.897253		2_01192	1	21106993	C	A	-0.0227249	0.115969	0.844772		2_01192	1	21106993	C	A	-0.0201975	0.057191	0.724
2_32487	1	21107233	T	A	-0.028008	0.048242	0.561901		2_32487	1	21107233	T	A	-0.0975314	0.116873	0.404634		2_32487	1	21107233	T	A	-0.121253	0.110645	0.273981		2_32487	1	21107233	T	A	-0.0621167	0.0527141	0.239
2_40466	1	21125900	G	A	-0.0637136	0.050879	0.21131		2_40466	1	21125900	G	A	-0.192676	0.123112	0.118587		2_40466	1	21125900	G	A	-0.255923	0.116201	0.0283695		2_40466	1	21125900	G	A	-0.0714066	0.0550755	0.196
2_43203	1	21128361	G	A	0.000182892	0.0490861	0.997029		2_43203	1	21128361	G	A	-0.115719	0.122011	0.343646		2_43203	1	21128361	G	A	-0.108917	0.115604	0.346847		2_43203	1	21128361	G	A	-0.0410717	0.0524505	0.434
2_38992	1	21144152	C	T	-0.0105218	0.0528213	0.842225		2_38992	1	21144152	C	T	-0.0158189	0.122402	0.897253		2_38992	1	21144152	C	T	-0.0227249	0.115969	0.844772		2_38992	1	21144152	C	T	-0.0201975	0.057191	0.724
2_46591	1	21170179	T	C	-0.0603697	0.051583	0.242657		2_46591	1	21170179	T	C	-0.015323	0.119044	0.897665		2_46591	1	21170179	T	C	-0.0247451	0.112786	0.826483		2_46591	1	21170179	T	C	-0.0102838	0.0553106	0.853
2_51527	1	21198320	T	C	-0.0598146	0.0497138	0.229718		2_51527	1	21198320	T	C	-0.192033	0.121912	0.116233		2_51527	1	21198320	T	C	-0.228451	0.115243	0.0483208		2_51527	1	21198320	T	C	-0.0701194	0.053728	0.193
2_43422	1	21204425	C	T	-0.0456745	0.0486182	0.348144		2_43422	1	21204425	C	T	-0.137505	0.118898	0.248365		2_43422	1	21204425	C	T	-0.166615	0.112499	0.139608		2_43422	1	21204425	C	T	-0.0570711	0.0521441	0.275
2_43506	1	21216545	C	T	-0.0259654	0.0640582	0.685474		2_43506	1	21216545	C	T	0.22833	0.150789	0.13098		2_43506	1	21216545	C	T	0.197774	0.142955	0.167513		2_43506	1	21216545	C	T	0.0910634	0.0690251	0.188
2_39316	1	21251175	A	G	-0.0462197	0.0503214	0.358992		2_39316	1	21251175	A	G	-0.179243	0.120465	0.137784		2_39316	1	21251175	A	G	-0.216935	0.113881	0.0577123		2_39316	1	21251175	A	G	-0.062667	0.0547606	0.253
2_22098	1	21272040	G	A	-0.0462197	0.0503214	0.358992		2_22098	1	21272040	G	A	-0.179243	0.120465	0.137784		2_22098	1	21272040	G	A	-0.216935	0.113881	0.0577123		2_22098	1	21272040	G	A	-0.062667	0.0547606	0.253
2_22097	1	21273226	G	A	-0.0462197	0.0503214	0.358992		2_22097	1	21273226	G	A	-0.179243	0.120465	0.137784		2_22097	1	21273226	G	A	-0.216935	0.113881	0.0577123		2_22097	1	21273226	G	A	-0.062667	0.0547606	0.253
2_33690	1	21287665	T	A	-0.0593866	0.0473497	0.210599		2_33690	1	21287665	T	A	-0.084163	0.11286	0.456396		2_33690	1	21287665	T	A	-0.110764	0.106844	0.300685		2_33690	1	21287665	T	A	-0.0439694	0.0517933	0.397
2_55516	1	21297468	G	A	-0.0560407	0.0510159	0.272742		2_55516	1	21297468	G	A	-0.14612	0.122577	0.234144		2_55516	1	21297468	G	A	-0.208068	0.115804	0.0733498		2_55516	1	21297468	G	A	-0.0477277	0.0554089	0.39
2_38056	1	21303871	T	C	-0.0227692	0.0484751	0.638854		2_38056	1	21303871	T	C	-0.0880724	0.115671	0.446991		2_38056	1	21303871	T	C	-0.113283	0.109509	0.301722		2_38056	1	21303871	T	C	-0.040969	0.0528128	0.438
2_38057	1	21312953	G	A	-0.0516605	0.0507226	0.309147		2_38057	1	21312953	G	A	-0.17957	0.121603	0.140769		2_38057	1	21312953	G	A	-0.243427	0.114792	0.0347473		2_38057	1	21312953	G	A	-0.0618439	0.0550524	0.262
2_04564	1	21328283	G	T	-0.0227692	0.0484751	0.638854		2_04564	1	21328283	G	T	-0.0880724	0.115671	0.446991		2_04564	1	21328283	G	T	-0.113283	0.109509	0.301722		2_04564	1	21328283	G	T	-0.040969	0.0528128	0.438
2_26417	1	21334545	A	G	-0.0356012	0.049494	0.472433		2_26417	1	21334545	A	G	-0.136468	0.118339	0.249715		2_26417	1	21334545	A	G	-0.168271	0.111957	0.133855		2_26417	1	21334545	A	G	-0.0531263	0.0543785	0.329
2_30628	1	21356010	T	G	-0.0462197	0.0503214	0.358992		2_30628	1	21356010	T	G	-0.179243	0.120465	0.137784		2_30628	1	21356010	T	G	-0.216935	0.113881	0.0577123		2_30628	1	21356010	T	G	-0.062667	0.0547606	0.253
2_30627	1	21356998	T	G	-0.0462197	0.0503214	0.358992		2_30627	1	21356998	T	G	-0.179243	0.120465	0.137784		2_30627	1	21356998	T	G	-0.216935	0.113881	0.0577123		2_30627	1	21356998	T	G	-0.062667	0.0547606	0.253
2_02517	1	21383206	G	T	-0.059392	0.046946	0.20667		2_02517	1	21383206	G	T	-0.034393	0.111774	0.758515		2_02517	1	21383206	G	T	-0.0839813	0.105812	0.427984		2_02517	1	21383206	G	T	-0.0256925	0.0505772	0.612
2_02518	1	21383706	C	T	-0.0300876	0.0504476	0.551283		2_02518	1	21383706	C	T	-0.0991907	0.121196	0.413737		2_02518	1	21383706	C	T	-0.161025	0.114591	0.160954		2_02518	1	21383706	C	T	-0.0310422	0.0542821	0.568
2_50575	1	21387666	C	T	-0.0552106	0.0482073	0.252875		2_50575	1	21387666	C	T	-0.0483268	0.115338	0.675504		2_50575	1	21387666	C	T	-0.101888	0.109158	0.351337		2_50575	1	21387666	C	T	-0.0240635	0.0517911	0.642
2_44010	1	21406197	C	A	-0.0552106	0.0482073	0.252875		2_44010	1	21406197	C	A	-0.0483268	0.115338	0.675504		2_44010	1	21406197	C	A	-0.101888	0.109158	0.351337		2_44010	1	21406197	C	A	-0.0240635	0.0517911	0.642
2_54666	1	21418759	T	C	-0.0552106	0.0482073	0.252875		2_54666	1	21418759	T	C	-0.0483268	0.115338	0.675504		2_54666	1	21418759	T	C	-0.101888	0.109158	0.351337		2_54666	1	21418759	T	C	-0.0240635	0.0517911	0.642
2_51284	1	21420940	C	T	-0.0552106	0.0482073	0.252875		2_51284	1	21420940	C	T	-0.0483268	0.115338	0.675504		2_51284	1	21420940	C	T	-0.101888	0.109158	0.351337		2_51284	1	21420940	C	T	-0.0240635	0.0517911	0.642
2_51691	1	21439697	T	C	-0.0170408	0.0493935	0.7303		2_51691	1	21439697	T	C	-0.0505588	0.118385	0.669623		2_51691	1	21439697	T	C	-0.104129	0.112044	0.353424		2_51691	1	21439697	T	C	-0.0203164	0.052846	0.701
2_12434	1	21445164	G	A	-0.0408974	0.0513079	0.425933		2_12434	1	21445164	G	A	-0.142315	0.123446	0.249854		2_12434	1	21445164	G	A	-0.211463	0.116596	0.0706985		2_12434	1	21445164	G	A	-0.0408338	0.0551029	0.459
2_33952	1	21463287	T	A	-0.0347429	0.047984	0.469517		2_33952	1	21463287	T	A	-0.112709	0.116552	0.334283		2_33952	1	21463287	T	A	-0.126751	0.110363	0.251648		2_33952	1	21463287	T	A	-0.0290231	0.0515111	0.574
2_27037	1	21463396	T	C	-0.0347429	0.047984	0.469517		2_27037	1	21463396	T	C	-0.112709	0.116552	0.334283		2_27037	1	21463396	T	C	-0.126751	0.110363	0.251648		2_27037	1	21463396	T	C	-0.0290231	0.0515111	0.574
2_30524	1	21487516	T	C	-0.0347429	0.047984	0.469517		2_30524	1	21487516	T	C	-0.112709	0.116552	0.334283		2_30524	1	21487516	T	C	-0.126751	0.110363	0.251648		2_30524	1	21487516	T	C	-0.0290231	0.0515111	0.574
2_30525	1	21489181	C	A	-0.0534919	0.0495119	0.280713		2_30525	1	21489181	C	A	-0.178691	0.120748	0.139919		2_30525	1	21489181	C	A	-0.209673	0.11419	0.067287		2_30525	1	21489181	C	A	-0.0403373	0.0532883	0.45
2_40331	1	21494951	A	G	-0.0300967	0.0476808	0.528313		2_40331	1	21494951	A	G	-0.0869933	0.115794	0.453054		2_40331	1	21494951	A	G	-0.105959	0.109647	0.334612		2_40331	1	21494951	A	G	-0.0208618	0.0509703	0.683
2_45053	1	21514123	T	C	-0.0249802	0.0373707	0.504289		2_45053	1	21514123	T	C	0.0836578	0.0868371	0.336101		2_45053	1	21514123	T	C	0.0740188	0.0822917	0.369099		2_45053	1	21514123	T	C	-0.0198468	0.0411319	0.63
2_43329	1	21580326	T	C	-0.0399114	0.0476718	0.403043		2_43329	1	21580326	T	C	-0.0836148	0.115632	0.470154		2_43329	1	21580326	T	C	-0.100612	0.109502	0.358905		2_43329	1	21580326	T	C	-0.005646	0.051189	0.912
2_43659	1	21642254	C	T	-0.0642887	0.0495572	0.195393		2_43659	1	21642254	C	T	-0.175462	0.120831	0.147473		2_43659	1	21642254	C	T	-0.204378	0.114285	0.0746987		2_43659	1	21642254	C	T	-0.023848	0.053556	0.656
2_43994	1	21718880	A	G	-0.0397787	0.0484401	0.412093		2_43994	1	21718880	A	G	-0.125891	0.117811	0.286087		2_43994	1	21718880	A	G	-0.149984	0.111504	0.179573		2_43994	1	21718880	A	G	-0.0293015	0.0517574	0.572
2_49850	1	21719429	C	T	-0.0300967	0.0476808	0.528313		2_49850	1	21719429	C	T	-0.0869933	0.115794	0.453054		2_49850	1	21719429	C	T	-0.105959	0.109647	0.334612		2_49850	1	21719429	C	T	-0.0208618	0.0509703	0.683
2_32965	1	21726717	G	C	-0.0436413	0.0487006	0.370806		2_32965	1	21726717	G	C	-0.0938828	0.118619	0.429277		2_32965	1	21726717	G	C	-0.115673	0.112311	0.303842		2_32965	1	21726717	G	C	-0.0165666	0.0520635	0.751
2_55362	1	21733799	A	G	-0.0436413	0.0487006	0.370806		2_55362	1	21733799	A	G	-0.0938828	0.118619	0.429277		2_55362	1	21733799	A	G	-0.115673	0.112311	0.303842		2_55362	1	21733799	A	G	-0.0165666	0.0520635	0.751
2_54487	1	21736355	G	A	-0.0577207	0.0497987	0.247211		2_54487	1	21736355	G	A	-0.145709	0.121705	0.23213		2_54487	1	21736355	G	A	-0.174369	0.115155	0.130987		2_54487	1	21736355	G	A	-0.0269533	0.053633	0.616
2_44967	1	21741054	G	T	-0.0487363	0.0490476	0.321076		2_44967	1	21741054	G	T	-0.121197	0.119531	0.311404		2_44967	1	21741054	G	T	-0.137884	0.11317	0.224004		2_44967	1	21741054	G	T	-0.0250026	0.0526557	0.635
2_46599	1	21762249	A	G	-0.0291197	0.0475788	0.540914		2_46599	1	21762249	A	G	-0.0574926	0.115541	0.619123		2_46599	1	21762249	A	G	-0.0510594	0.109478	0.641263		2_46599	1	21762249	A	G	-0.00975456	0.051371	0.85
2_17099	1	21776931	T	C	-0.0487363	0.0490476	0.321076		2_17099	1	21776931	T	C	-0.121197	0.119531	0.311404		2_17099	1	21776931	T	C	-0.137884	0.11317	0.224004		2_17099	1	21776931	T	C	-0.0250026	0.0526557	0.635
2_17100	1	21779106	C	T	-0.0291197	0.0475788	0.540914		2_17100	1	21779106	C	T	-0.0574926	0.115541	0.619123		2_17100	1	21779106	C	T	-0.0510594	0.109478	0.641263		2_17100	1	21779106	C	T	-0.00975456	0.051371	0.85
2_38573	1	21786274	T	C	-0.0291197	0.0475788	0.540914		2_38573	1	21786274	T	C	-0.0574926	0.115541	0.619123		2_38573	1	21786274	T	C	-0.0510594	0.109478	0.641263		2_38573	1	21786274	T	C	-0.00975456	0.051371	0.85
2_45354	1	21794182	A	G	-0.0291197	0.0475788	0.540914		2_45354	1	21794182	A	G	-0.0574926	0.115541	0.619123		2_45354	1	21794182	A	G	-0.0510594	0.109478	0.641263		2_45354	1	21794182	A	G	-0.00975456	0.051371	0.85
2_30916	1	21825690	G	A	-0.0291197	0.0475788	0.540914		2_30916	1	21825690	G	A	-0.0574926	0.115541	0.619123		2_30916	1	21825690	G	A	-0.0510594	0.109478	0.641263		2_30916	1	21825690	G	A	-0.00975456	0.051371	0.85
2_39344	1	21826898	T	A	-0.0291197	0.0475788	0.540914		2_39344	1	21826898	T	A	-0.0574926	0.115541	0.619123		2_39344	1	21826898	T	A	-0.0510594	0.109478	0.641263		2_39344	1	21826898	T	A	-0.00975456	0.051371	0.85
2_46535	1	21835171	T	C	-0.0337335	0.0478809	0.48157		2_46535	1	21835171	T	C	-0.0826513	0.116318	0.477886		2_46535	1	21835171	T	C	-0.0709577	0.110224	0.520207		2_46535	1	21835171	T	C	-0.0178267	0.0519713	0.732
2_22338	1	21850188	A	C	-0.0291197	0.0475788	0.540914		2_22338	1	21850188	A	C	-0.0574926	0.115541	0.619123		2_22338	1	21850188	A	C	-0.0510594	0.109478	0.641263		2_22338	1	21850188	A	C	-0.00975456	0.051371	0.85
2_20208	1	21854215	T	C	-0.0384629	0.0482301	0.425708		2_20208	1	21854215	T	C	-0.0812149	0.117297	0.48921		2_20208	1	21854215	T	C	-0.0928795	0.111097	0.403783		2_20208	1	21854215	T	C	-0.0163971	0.0517965	0.752
2_44465	1	21864465	C	T	-0.0436413	0.0487006	0.370806		2_44465	1	21864465	C	T	-0.0938828	0.118619	0.429277		2_44465	1	21864465	C	T	-0.115673	0.112311	0.303842		2_44465	1	21864465	C	T	-0.0165666	0.0520635	0.751
2_44641	1	21870192	T	C	-0.0337335	0.0478809	0.48157		2_44641	1	21870192	T	C	-0.0826513	0.116318	0.477886		2_44641	1	21870192	T	C	-0.0709577	0.110224	0.520207		2_44641	1	21870192	T	C	-0.0178267	0.0519713	0.732
2_45774	1	21878608	G	A	-0.0384629	0.0482301	0.425708		2_45774	1	21878608	G	A	-0.0812149	0.117297	0.48921		2_45774	1	21878608	G	A	-0.0928795	0.111097	0.403783		2_45774	1	21878608	G	A	-0.0163971	0.0517965	0.752
2_25105	1	21896900	T	C	-0.0337067	0.0479141	0.482222		2_25105	1	21896900	T	C	-0.0556312	0.116469	0.633236		2_25105	1	21896900	T	C	-0.0722995	0.110316	0.512704		2_25105	1	21896900	T	C	-0.00841903	0.0512252	0.87
2_54284	1	21923290	G	A	-0.0446514	0.047907	0.351954		2_54284	1	21923290	G	A	-0.104312	0.11829	0.378547		2_54284	1	21923290	G	A	-0.102896	0.112065	0.359237		2_54284	1	21923290	G	A	-0.0269924	0.0521607	0.605
2_53350	1	21925733	T	C	-0.0291197	0.0475788	0.540914		2_53350	1	21925733	T	C	-0.0574926	0.115541	0.619123		2_53350	1	21925733	T	C	-0.0510594	0.109478	0.641263		2_53350	1	21925733	T	C	-0.00975456	0.051371	0.85
2_25989	1	21931873	T	C	-0.0291197	0.0475788	0.540914		2_25989	1	21931873	T	C	-0.0574926	0.115541	0.619123		2_25989	1	21931873	T	C	-0.0510594	0.109478	0.641263		2_25989	1	21931873	T	C	-0.00975456	0.051371	0.85
2_38899	1	21951644	T	C	-0.0322613	0.0470618	0.493475		2_38899	1	21951644	T	C	-0.0574926	0.115541	0.619123		2_38899	1	21951644	T	C	-0.0510594	0.109478	0.641263		2_38899	1	21951644	T	C	-0.00728772	0.0508869	0.886
2_38898	1	21955368	T	C	-0.0417942	0.0478112	0.382634		2_38898	1	21955368	T	C	-0.0950875	0.117576	0.419286		2_38898	1	21955368	T	C	-0.0928171	0.111393	0.405348		2_38898	1	21955368	T	C	-0.0151081	0.0514051	0.769
2_51046	1	21961284	A	G	-0.0322613	0.0470618	0.493475		2_51046	1	21961284	A	G	-0.0574926	0.115541	0.619123		2_51046	1	21961284	A	G	-0.0510594	0.109478	0.641263		2_51046	1	21961284	A	G	-0.00728772	0.0508869	0.886
2_06194	1	21963108	G	T	-0.0402777	0.0368389	0.274992		2_06194	1	21963108	G	T	-0.0833282	0.087033	0.339093		2_06194	1	21963108	G	T	-0.077962	0.0824648	0.34519		2_06194	1	21963108	G	T	-0.0103286	0.0395583	0.794
2_06195	1	21963366	G	A	-0.0665188	0.0460124	0.149162		2_06195	1	21963366	G	A	-0.0550506	0.11273	0.625654		2_06195	1	21963366	G	A	-0.0515202	0.10681	0.629895		2_06195	1	21963366	G	A	-0.0112225	0.0498912	0.822
2_34338	1	21982604	G	C	-0.0665188	0.0460124	0.149162		2_34338	1	21982604	G	C	-0.0550506	0.11273	0.625654		2_34338	1	21982604	G	C	-0.0515202	0.10681	0.629895		2_34338	1	21982604	G	C	-0.0112225	0.0498912	0.822
2_22180	1	22022824	T	C	-0.0449548	0.0501673	0.370815		2_22180	1	22022824	T	C	-0.0839872	0.122303	0.492776		2_22180	1	22022824	T	C	-0.142234	0.115687	0.219823		2_22180	1	22022824	T	C	-0.0181808	0.0544678	0.739
2_22179	1	22023121	C	A	-0.0563074	0.0510654	0.270934		2_22179	1	22023121	C	A	-0.127561	0.124766	0.307385		2_22179	1	22023121	C	A	-0.193249	0.117903	0.102214		2_22179	1	22023121	C	A	-0.0276522	0.0553236	0.618
2_39150	1	22049221	A	G	-0.0620865	0.0512137	0.226212		2_39150	1	22049221	A	G	-0.146468	0.125095	0.242553		2_39150	1	22049221	A	G	-0.178295	0.118355	0.132966		2_39150	1	22049221	A	G	-0.0271134	0.0553668	0.625
2_07207	1	22071720	A	G	-0.0499659	0.0422269	0.237502		2_07207	1	22071720	A	G	0.0107244	0.101158	0.915638		2_07207	1	22071720	A	G	-0.0304309	0.0958312	0.751042		2_07207	1	22071720	A	G	0.0284812	0.0464235	0.54
2_27379	1	22072011	C	T	-0.0499659	0.0422269	0.237502		2_27379	1	22072011	C	T	0.0107244	0.101158	0.915638		2_27379	1	22072011	C	T	-0.0304309	0.0958312	0.751042		2_27379	1	22072011	C	T	0.0284812	0.0464235	0.54
2_52484	1	22078974	A	G	-0.0321994	0.0344762	0.350967		2_52484	1	22078974	A	G	0.0397956	0.0816263	0.626223		2_52484	1	22078974	A	G	0.0203428	0.07736	0.792753		2_52484	1	22078974	A	G	0.00780003	0.0373597	0.835
2_46525	1	22082381	C	T	-0.0327569	0.0405354	0.419576		2_46525	1	22082381	C	T	-0.0898853	0.0958502	0.349091		2_46525	1	22082381	C	T	-0.100566	0.0907651	0.268724		2_46525	1	22082381	C	T	-0.0315457	0.0437825	0.472
2_54258	1	22092577	C	T	-0.0620865	0.0512137	0.226212		2_54258	1	22092577	C	T	-0.146468	0.125095	0.242553		2_54258	1	22092577	C	T	-0.178295	0.118355	0.132966		2_54258	1	22092577	C	T	-0.0271134	0.0553668	0.625
2_23010	1	22098459	T	C	0.143383	0.0559727	0.0108347		2_23010	1	22098459	T	C	0.0458609	0.128674	0.721775		2_23010	1	22098459	T	C	0.0890964	0.121836	0.465158		2_23010	1	22098459	T	C	-0.00341949	0.0628097	0.957
2_49534	1	22101950	G	A	-0.0159787	0.0345865	0.644372		2_49534	1	22101950	G	A	0.0268945	0.0829722	0.746051		2_49534	1	22101950	G	A	0.022652	0.0786169	0.773438		2_49534	1	22101950	G	A	0.00815083	0.0377556	0.829
2_50678	1	22108205	C	T	-0.0159516	0.0342359	0.641553		2_50678	1	22108205	C	T	0.0272728	0.0818416	0.739178		2_50678	1	22108205	C	T	0.030799	0.0775372	0.69148		2_50678	1	22108205	C	T	0.00369826	0.0372346	0.921
2_46148	1	22124895	A	C	-0.0468564	0.0384008	0.22321		2_46148	1	22124895	A	C	-0.059381	0.0923778	0.520823		2_46148	1	22124895	A	C	-0.0445338	0.0875475	0.611336		2_46148	1	22124895	A	C	-0.0409574	0.0422012	0.332
2_15808	1	22132165	G	A	-0.0628468	0.0484408	0.195348		2_15808	1	22132165	G	A	-0.0686338	0.12128	0.571861		2_15808	1	22132165	G	A	-0.0200539	0.114963	0.861635		2_15808	1	22132165	G	A	-0.0598563	0.0536849	0.266
2_15809	1	22132794	T	C	-0.0445669	0.0476909	0.350692		2_15809	1	22132794	T	C	-0.125345	0.119048	0.293207		2_15809	1	22132794	T	C	-0.0927053	0.112874	0.412095		2_15809	1	22132794	T	C	-0.0573916	0.0520384	0.271
2_15810	1	22133653	G	A	-0.0337022	0.0468485	0.47238		2_15810	1	22133653	G	A	0.130083	0.108651	0.23212		2_15810	1	22133653	G	A	0.110881	0.102989	0.282482		2_15810	1	22133653	G	A	0.0563595	0.0502768	0.263
2_33087	1	22134217	C	G	-0.0703744	0.0496911	0.157593		2_33087	1	22134217	C	G	-0.165539	0.123968	0.182745		2_33087	1	22134217	C	G	-0.179069	0.117355	0.128057		2_33087	1	22134217	C	G	-0.0482571	0.054056	0.373
2_53486	1	22138818	A	G	-0.0349722	0.0339292	0.303371		2_53486	1	22138818	A	G	0.0266319	0.0811283	0.742929		2_53486	1	22138818	A	G	0.0287543	0.0768632	0.708587		2_53486	1	22138818	A	G	0.00133158	0.0369807	0.971
2_43888	1	22140438	A	T	-0.0337022	0.0468485	0.47238		2_43888	1	22140438	A	T	0.130083	0.108651	0.23212		2_43888	1	22140438	A	T	0.110881	0.102989	0.282482		2_43888	1	22140438	A	T	0.0563595	0.0502768	0.263
2_43231	1	22148131	G	A	-0.0703744	0.0496911	0.157593		2_43231	1	22148131	G	A	-0.165539	0.123968	0.182745		2_43231	1	22148131	G	A	-0.179069	0.117355	0.128057		2_43231	1	22148131	G	A	-0.0482571	0.054056	0.373
2_02603	1	22158908	A	G	0.0317023	0.0485736	0.514399		2_02603	1	22158908	A	G	0.139624	0.112937	0.217282		2_02603	1	22158908	A	G	0.124364	0.107036	0.246172		2_02603	1	22158908	A	G	0.0752568	0.0519991	0.149
2_11497	1	22172885	T	G	0.0317023	0.0485736	0.514399		2_11497	1	22172885	T	G	0.139624	0.112937	0.217282		2_11497	1	22172885	T	G	0.124364	0.107036	0.246172		2_11497	1	22172885	T	G	0.0752568	0.0519991	0.149
2_11496	1	22173920	G	A	-0.0212965	0.034169	0.533512		2_11496	1	22173920	G	A	0.0263135	0.0816675	0.747515		2_11496	1	22173920	G	A	0.0299629	0.0773723	0.698832		2_11496	1	22173920	G	A	0.00657113	0.0372797	0.86
2_44681	1	22216710	C	T	-0.0212965	0.034169	0.533512		2_44681	1	22216710	C	T	0.0263135	0.0816675	0.747515		2_44681	1	22216710	C	T	0.0299629	0.0773723	0.698832		2_44681	1	22216710	C	T	0.00657113	0.0372797	0.86
2_42303	1	22240480	G	A	0.0317023	0.0485736	0.514399		2_42303	1	22240480	G	A	0.139624	0.112937	0.217282		2_42303	1	22240480	G	A	0.124364	0.107036	0.246172		2_42303	1	22240480	G	A	0.0752568	0.0519991	0.149
2_52953	1	22243032	C	A	0.0317023	0.0485736	0.514399		2_52953	1	22243032	C	A	0.139624	0.112937	0.217282		2_52953	1	22243032	C	A	0.124364	0.107036	0.246172		2_52953	1	22243032	C	A	0.0752568	0.0519991	0.149
2_54338	1	22269215	G	A	-0.00746043	0.0477914	0.876041		2_54338	1	22269215	G	A	0.134359	0.110928	0.226727		2_54338	1	22269215	G	A	0.117119	0.10514	0.266165		2_54338	1	22269215	G	A	0.0684771	0.0512167	0.182
2_52398	1	22293549	T	G	0.000918929	0.0461811	0.984136		2_52398	1	22293549	T	G	0.154296	0.106834	0.149674		2_52398	1	22293549	T	G	0.141923	0.101242	0.161969		2_52398	1	22293549	T	G	0.0703625	0.0492203	0.154
2_40448	1	22296574	T	G	-0.0212965	0.034169	0.533512		2_40448	1	22296574	T	G	0.0263135	0.0816675	0.747515		2_40448	1	22296574	T	G	0.0299629	0.0773723	0.698832		2_40448	1	22296574	T	G	0.00657113	0.0372797	0.86
2_41311	1	22310593	C	T	-0.0298643	0.0344157	0.386122		2_41311	1	22310593	C	T	0.0190073	0.0822118	0.817312		2_41311	1	22310593	C	T	0.00599914	0.0778997	0.938664		2_41311	1	22310593	C	T	0.013234	0.037576	0.725
2_49496	1	22314062	T	G	-0.0737415	0.0494561	0.136846		2_49496	1	22314062	T	G	-0.130788	0.123153	0.289061		2_49496	1	22314062	T	G	-0.139091	0.116629	0.233938		2_49496	1	22314062	T	G	-0.0374235	0.0537837	0.487
2_08622	1	22318020	G	T	-0.0212965	0.034169	0.533512		2_08622	1	22318020	G	T	0.0263135	0.0816675	0.747515		2_08622	1	22318020	G	T	0.0299629	0.0773723	0.698832		2_08622	1	22318020	G	T	0.00657113	0.0372797	0.86
2_08621	1	22318506	A	G	-0.0298643	0.0344157	0.386122		2_08621	1	22318506	A	G	0.0190073	0.0822118	0.817312		2_08621	1	22318506	A	G	0.00599914	0.0778997	0.938664		2_08621	1	22318506	A	G	0.013234	0.037576	0.725
2_51025	1	22324939	A	T	0.0317023	0.0485736	0.514399		2_51025	1	22324939	A	T	0.139624	0.112937	0.217282		2_51025	1	22324939	A	T	0.124364	0.107036	0.246172		2_51025	1	22324939	A	T	0.0752568	0.0519991	0.149
2_11076	1	22330770	A	G	-0.00746043	0.0477914	0.876041		2_11076	1	22330770	A	G	0.134359	0.110928	0.226727		2_11076	1	22330770	A	G	0.117119	0.10514	0.266165		2_11076	1	22330770	A	G	0.0684771	0.0512167	0.182
2_18321	1	22333121	T	C	-0.0212965	0.034169	0.533512		2_18321	1	22333121	T	C	0.0263135	0.0816675	0.747515		2_18321	1	22333121	T	C	0.0299629	0.0773723	0.698832		2_18321	1	22333121	T	C	0.00657113	0.0372797	0.86
2_40175	1	22344755	C	T	-0.0298643	0.0344157	0.386122		2_40175	1	22344755	C	T	0.0190073	0.0822118	0.817312		2_40175	1	22344755	C	T	0.00599914	0.0778997	0.938664		2_40175	1	22344755	C	T	0.013234	0.037576	0.725
2_39779	1	22359045	T	C	0.00112868	0.0350415	0.974323		2_39779	1	22359045	T	C	0.0601493	0.0839296	0.474119		2_39779	1	22359045	T	C	0.0694224	0.0794895	0.383144		2_39779	1	22359045	T	C	0.0260411	0.0381896	0.496
2_31464	1	22381318	C	T	-0.0326813	0.0394402	0.407878		2_31464	1	22381318	C	T	0.0356664	0.0962198	0.711131		2_31464	1	22381318	C	T	0.0404739	0.0911572	0.657351		2_31464	1	22381318	C	T	0.0142697	0.0428971	0.74
2_34654	1	22381371	C	G	-0.00746043	0.0477914	0.876041		2_34654	1	22381371	C	G	0.134359	0.110928	0.226727		2_34654	1	22381371	C	G	0.117119	0.10514	0.266165		2_34654	1	22381371	C	G	0.0684771	0.0512167	0.182
2_50400	1	22382996	T	C	-0.0236973	0.0343455	0.49067		2_50400	1	22382996	T	C	0.0148222	0.082137	0.856911		2_50400	1	22382996	T	C	0.0191979	0.0778193	0.805305		2_50400	1	22382996	T	C	0.00836627	0.0375312	0.824
2_31751	1	22390498	C	T	-0.0236973	0.0343455	0.49067		2_31751	1	22390498	C	T	0.0148222	0.082137	0.856911		2_31751	1	22390498	C	T	0.0191979	0.0778193	0.805305		2_31751	1	22390498	C	T	0.00836627	0.0375312	0.824
2_42455	1	22412159	C	T	-0.0763062	0.0501156	0.128758		2_42455	1	22412159	C	T	-0.19728	0.125099	0.115815		2_42455	1	22412159	C	T	-0.205074	0.118432	0.0843418		2_42455	1	22412159	C	T	-0.0577693	0.0545102	0.29
2_54283	1	22427067	A	G	-0.0772861	0.0442689	0.0817149		2_54283	1	22427067	A	G	0.00128703	0.110176	0.990687		2_54283	1	22427067	A	G	0.0295068	0.104376	0.777597		2_54283	1	22427067	A	G	-0.0119732	0.047982	0.803
2_40142	1	22434406	G	A	-0.0772861	0.0442689	0.0817149		2_40142	1	22434406	G	A	0.00128703	0.110176	0.990687		2_40142	1	22434406	G	A	0.0295068	0.104376	0.777597		2_40142	1	22434406	G	A	-0.0119732	0.047982	0.803
2_39920	1	22444235	C	T	-0.0729332	0.0440747	0.0988665		2_39920	1	22444235	C	T	0.0228662	0.109645	0.834938		2_39920	1	22444235	C	T	0.0462329	0.10386	0.656524		2_39920	1	22444235	C	T	-0.00524395	0.0477699	0.913
2_49075	1	22468985	G	A	-0.0763062	0.0501156	0.128758		2_49075	1	22468985	G	A	-0.19728	0.125099	0.115815		2_49075	1	22468985	G	A	-0.205074	0.118432	0.0843418		2_49075	1	22468985	G	A	-0.0577693	0.0545102	0.29
2_48679	1	22479039	T	C	-0.0763062	0.0501156	0.128758		2_48679	1	22479039	T	C	-0.19728	0.125099	0.115815		2_48679	1	22479039	T	C	-0.205074	0.118432	0.0843418		2_48679	1	22479039	T	C	-0.0577693	0.0545102	0.29
2_32042	1	22503819	T	G	-0.0821672	0.0445786	0.0661427		2_32042	1	22503819	T	G	-0.00813424	0.111096	0.94168		2_32042	1	22503819	T	G	0.011932	0.10526	0.90982		2_32042	1	22503819	T	G	-0.0120292	0.048094	0.803
2_44354	1	22532357	G	A	-0.0763062	0.0501156	0.128758		2_44354	1	22532357	G	A	-0.19728	0.125099	0.115815		2_44354	1	22532357	G	A	-0.205074	0.118432	0.0843418		2_44354	1	22532357	G	A	-0.0577693	0.0545102	0.29
2_53391	1	22534576	T	C	-0.0458989	0.045189	0.310468		2_53391	1	22534576	T	C	0.00166767	0.11264	0.988197		2_53391	1	22534576	T	C	0.0337507	0.106706	0.75199		2_53391	1	22534576	T	C	-0.00838844	0.0489125	0.864
2_24886	1	22560884	A	C	-0.0395629	0.0451521	0.381513		2_24886	1	22560884	A	C	0.0429034	0.112854	0.70408		2_24886	1	22560884	A	C	0.0693844	0.106879	0.516697		2_24886	1	22560884	A	C	0.00902128	0.049264	0.855
2_24885	1	22561308	G	A	-0.0577979	0.0448445	0.198298		2_24885	1	22561308	G	A	0.0046209	0.11107	0.966842		2_24885	1	22561308	G	A	0.0192228	0.105231	0.855175		2_24885	1	22561308	G	A	-0.0138658	0.0489289	0.777
2_01062	1	22562349	G	A	-0.0437582	0.0453643	0.335411		2_01062	1	22562349	G	A	0.0202161	0.113419	0.858649		2_01062	1	22562349	G	A	0.0518598	0.107427	0.629618		2_01062	1	22562349	G	A	0.00200359	0.0495817	0.968
2_24884	1	22562658	A	G	-0.0437582	0.0453643	0.335411		2_24884	1	22562658	A	G	0.0202161	0.113419	0.858649		2_24884	1	22562658	A	G	0.0518598	0.107427	0.629618		2_24884	1	22562658	A	G	0.00200359	0.0495817	0.968
2_21453	1	22564271	T	C	-0.0395629	0.0451521	0.381513		2_21453	1	22564271	T	C	0.0429034	0.112854	0.70408		2_21453	1	22564271	T	C	0.0693844	0.106879	0.516697		2_21453	1	22564271	T	C	0.00902128	0.049264	0.855
2_21452	1	22564799	A	G	-0.0437582	0.0453643	0.335411		2_21452	1	22564799	A	G	0.0202161	0.113419	0.858649		2_21452	1	22564799	A	G	0.0518598	0.107427	0.629618		2_21452	1	22564799	A	G	0.00200359	0.0495817	0.968
2_42557	1	22576445	C	T	-0.0943577	0.0492168	0.056026		2_42557	1	22576445	C	T	-0.111403	0.122924	0.36549		2_42557	1	22576445	C	T	-0.10685	0.116463	0.359615		2_42557	1	22576445	C	T	-0.0258092	0.0543448	0.635
2_49393	1	22586515	C	T	0.00892745	0.0380285	0.814534		2_49393	1	22586515	C	T	-0.198885	0.0876155	0.0238934		2_49393	1	22586515	C	T	-0.141684	0.083312	0.0900107		2_49393	1	22586515	C	T	-0.0255186	0.0438949	0.561
2_29404	1	22602097	T	C	-0.0456108	0.0450521	0.312044		2_29404	1	22602097	T	C	0.0665302	0.112108	0.553312		2_29404	1	22602097	T	C	0.0968228	0.106138	0.36235		2_29404	1	22602097	T	C	0.0151011	0.0492203	0.759
2_13374	1	22602697	C	A	-0.0562903	0.0463697	0.225585		2_13374	1	22602697	C	A	-0.0248709	0.115486	0.82963		2_13374	1	22602697	C	A	0.0112522	0.109427	0.918166		2_13374	1	22602697	C	A	-0.0198876	0.0512403	0.698
2_54754	1	22623331	G	T	0.0462703	0.0513176	0.367863		2_54754	1	22623331	G	T	0.236817	0.127622	0.0644556		2_54754	1	22623331	G	T	0.256156	0.120716	0.0346303		2_54754	1	22623331	G	T	0.08339	0.054925	0.13
2_37514	1	22625683	C	T	-0.102667	0.049356	0.0382382		2_37514	1	22625683	C	T	-0.100705	0.124653	0.419778		2_37514	1	22625683	C	T	-0.0947959	0.118108	0.422805		2_37514	1	22625683	C	T	-0.0241426	0.0544087	0.658
2_43857	1	22637786	T	C	0.0320286	0.054968	0.560486		2_43857	1	22637786	T	C	0.24501	0.13528	0.0710838		2_43857	1	22637786	T	C	0.221026	0.128237	0.08578		2_43857	1	22637786	T	C	0.111753	0.0586931	0.0578
2_15510	1	22644029	T	C	0.0320286	0.054968	0.560486		2_15510	1	22644029	T	C	0.24501	0.13528	0.0710838		2_15510	1	22644029	T	C	0.221026	0.128237	0.08578		2_15510	1	22644029	T	C	0.111753	0.0586931	0.0578
2_15511	1	22645706	C	T	-0.0353431	0.0435943	0.418071		2_15511	1	22645706	C	T	0.143153	0.107709	0.1848		2_15511	1	22645706	C	T	0.160538	0.101936	0.116298		2_15511	1	22645706	C	T	0.0562202	0.0472205	0.235
2_43347	1	22656863	A	C	0.0428221	0.051473	0.406013		2_43347	1	22656863	A	C	0.277599	0.124581	0.0265782		2_43347	1	22656863	A	C	0.256143	0.118086	0.0308309		2_43347	1	22656863	A	C	0.115151	0.0547641	0.0362
2_41323	1	22679627	C	T	0.0229544	0.0386794	0.55326		2_41323	1	22679627	C	T	-0.0186632	0.0902376	0.836283		2_41323	1	22679627	C	T	-0.0402202	0.0854735	0.638287		2_41323	1	22679627	C	T	-0.0688766	0.0423194	0.105
2_07065	1	22681218	G	T	-0.0632342	0.0464511	0.17429		2_07065	1	22681218	G	T	-0.0133853	0.116946	0.90895		2_07065	1	22681218	G	T	0.0247327	0.110797	0.823507		2_07065	1	22681218	G	T	-0.0187503	0.0517867	0.718
2_07064	1	22681711	C	A	-0.0632342	0.0464511	0.17429		2_07064	1	22681711	C	A	-0.0133853	0.116946	0.90895		2_07064	1	22681711	C	A	0.0247327	0.110797	0.823507		2_07064	1	22681711	C	A	-0.0187503	0.0517867	0.718
2_17043	1	22690040	C	T	-0.00311102	0.0438815	0.943521		2_17043	1	22690040	C	T	0.269778	0.0997258	0.00720275		2_17043	1	22690040	C	T	0.199941	0.0949184	0.0359658		2_17043	1	22690040	C	T	-0.0391613	0.0503173	0.437
2_50176	1	22732627	T	C	-0.00311102	0.0438815	0.943521		2_50176	1	22732627	T	C	0.269778	0.0997258	0.00720275		2_50176	1	22732627	T	C	0.199941	0.0949184	0.0359658		2_50176	1	22732627	T	C	-0.0391613	0.0503173	0.437
2_46498	1	22734450	C	T	-0.0325035	0.0338302	0.337322		2_46498	1	22734450	C	T	0.119641	0.0808456	0.139921		2_46498	1	22734450	C	T	0.0733684	0.0767559	0.339882		2_46498	1	22734450	C	T	-0.0315318	0.0372471	0.398
2_54519	1	22756776	T	C	-0.0276576	0.0338024	0.41379		2_54519	1	22756776	T	C	0.12529	0.0808195	0.122099		2_54519	1	22756776	T	C	0.08196	0.0767293	0.286271		2_54519	1	22756776	T	C	-0.0277122	0.0371728	0.456
2_01449	1	22775315	T	C	-0.00311102	0.0438815	0.943521		2_01449	1	22775315	T	C	0.269778	0.0997258	0.00720275		2_01449	1	22775315	T	C	0.199941	0.0949184	0.0359658		2_01449	1	22775315	T	C	-0.0391613	0.0503173	0.437
2_01450	1	22775753	T	G	-0.00743298	0.0445404	0.867559		2_01450	1	22775753	T	G	0.299571	0.101103	0.00328125		2_01450	1	22775753	T	G	0.231232	0.0962461	0.0168689		2_01450	1	22775753	T	G	-0.0358332	0.0513442	0.486
2_53178	1	22777097	T	G	-0.00311102	0.0438815	0.943521		2_53178	1	22777097	T	G	0.269778	0.0997258	0.00720275		2_53178	1	22777097	T	G	0.199941	0.0949184	0.0359658		2_53178	1	22777097	T	G	-0.0391613	0.0503173	0.437
2_45451	1	22784347	A	G	-0.0253564	0.033681	0.452051		2_45451	1	22784347	A	G	0.13605	0.0804479	0.0918086		2_45451	1	22784347	A	G	0.090564	0.0763997	0.236765		2_45451	1	22784347	A	G	-0.0235612	0.0370753	0.526
2_49254	1	22786953	A	C	-0.0100349	0.0329481	0.760877		2_49254	1	22786953	A	C	0.160819	0.0785676	0.0415097		2_49254	1	22786953	A	C	0.127896	0.0745889	0.0874008		2_49254	1	22786953	A	C	-0.0281397	0.0367327	0.444
2_53914	1	22790904	T	G	-0.0100349	0.0329481	0.760877		2_53914	1	22790904	T	G	0.160819	0.0785676	0.0415097		2_53914	1	22790904	T	G	0.127896	0.0745889	0.0874008		2_53914	1	22790904	T	G	-0.0281397	0.0367327	0.444
2_23493	1	22799590	G	A	-0.00311102	0.0438815	0.943521		2_23493	1	22799590	G	A	0.269778	0.0997258	0.00720275		2_23493	1	22799590	G	A	0.199941	0.0949184	0.0359658		2_23493	1	22799590	G	A	-0.0391613	0.0503173	0.437
2_23492	1	22799921	G	T	-0.00311102	0.0438815	0.943521		2_23492	1	22799921	G	T	0.269778	0.0997258	0.00720275		2_23492	1	22799921	G	T	0.199941	0.0949184	0.0359658		2_23492	1	22799921	G	T	-0.0391613	0.0503173	0.437
2_23491	1	22801266	G	T	-0.00311102	0.0438815	0.943521		2_23491	1	22801266	G	T	0.269778	0.0997258	0.00720275		2_23491	1	22801266	G	T	0.199941	0.0949184	0.0359658		2_23491	1	22801266	G	T	-0.0391613	0.0503173	0.437
2_23490	1	22802082	A	G	0.0162251	0.0410897	0.693177		2_23490	1	22802082	A	G	0.278859	0.094122	0.00328437		2_23490	1	22802082	A	G	0.225498	0.0895195	0.0122705		2_23490	1	22802082	A	G	-0.0437869	0.0477723	0.36
2_44583	1	22820274	C	T	-0.0413535	0.0385135	0.283677		2_44583	1	22820274	C	T	-0.0574568	0.0942668	0.54263		2_44583	1	22820274	C	T	-0.0338908	0.0893483	0.704716		2_44583	1	22820274	C	T	-0.0177441	0.0430465	0.68
2_54036	1	22821187	T	C	0.0130122	0.0436406	0.765752		2_54036	1	22821187	T	C	0.300221	0.0988584	0.00259276		2_54036	1	22821187	T	C	0.226768	0.0941708	0.0166198		2_54036	1	22821187	T	C	-0.0382162	0.0506561	0.451
2_46683	1	22828413	C	T	-0.0121132	0.0330506	0.714208		2_46683	1	22828413	C	T	0.150556	0.0788909	0.057259		2_46683	1	22828413	C	T	0.119821	0.074876	0.110557		2_46683	1	22828413	C	T	-0.0322034	0.036804	0.382
2_01659	1	22832250	G	A	-0.00311102	0.0438815	0.943521		2_01659	1	22832250	G	A	0.269778	0.0997258	0.00720275		2_01659	1	22832250	G	A	0.199941	0.0949184	0.0359658		2_01659	1	22832250	G	A	-0.0391613	0.0503173	0.437
2_01660	1	22832716	A	G	-0.0276576	0.0338024	0.41379		2_01660	1	22832716	A	G	0.12529	0.0808195	0.122099		2_01660	1	22832716	A	G	0.08196	0.0767293	0.286271		2_01660	1	22832716	A	G	-0.0277122	0.0371728	0.456
2_39869	1	22857491	T	C	-0.00311102	0.0438815	0.943521		2_39869	1	22857491	T	C	0.269778	0.0997258	0.00720275		2_39869	1	22857491	T	C	0.199941	0.0949184	0.0359658		2_39869	1	22857491	T	C	-0.0391613	0.0503173	0.437
2_14749	1	22868897	G	A	-0.00305079	0.0309996	0.92166		2_14749	1	22868897	G	A	0.157401	0.0731146	0.0321033		2_14749	1	22868897	G	A	0.118349	0.0694652	0.0894318		2_14749	1	22868897	G	A	-0.00198718	0.0349436	0.955
2_14748	1	22869406	G	A	-0.00497584	0.0312405	0.873544		2_14748	1	22869406	G	A	0.154971	0.0737958	0.0365349		2_14748	1	22869406	G	A	0.117545	0.0700976	0.0945727		2_14748	1	22869406	G	A	-0.00444397	0.0351413	0.899
2_54840	1	22874299	T	C	-0.00484848	0.0310822	0.876131		2_54840	1	22874299	T	C	0.148488	0.0733826	0.0438784		2_54840	1	22874299	T	C	0.111298	0.0696993	0.111319		2_54840	1	22874299	T	C	-0.005551	0.0350074	0.874
2_10679	1	22878970	G	A	-0.00311102	0.0438815	0.943521		2_10679	1	22878970	G	A	0.269778	0.0997258	0.00720275		2_10679	1	22878970	G	A	0.199941	0.0949184	0.0359658		2_10679	1	22878970	G	A	-0.0391613	0.0503173	0.437
2_48975	1	22906829	G	A	-0.00311102	0.0438815	0.943521		2_48975	1	22906829	G	A	0.269778	0.0997258	0.00720275		2_48975	1	22906829	G	A	0.199941	0.0949184	0.0359658		2_48975	1	22906829	G	A	-0.0391613	0.0503173	0.437
2_38566	1	22922169	T	C	0.00187078	0.0304866	0.951104		2_38566	1	22922169	T	C	0.130336	0.0721221	0.0717047		2_38566	1	22922169	T	C	0.0997873	0.0684584	0.14595		2_38566	1	22922169	T	C	-0.0211772	0.0346109	0.541
2_49295	1	22927641	A	G	0.0225563	0.0316159	0.476042		2_49295	1	22927641	A	G	0.226012	0.0730073	0.00214186		2_49295	1	22927641	A	G	0.183468	0.0694556	0.00867061		2_49295	1	22927641	A	G	-0.00114205	0.0362349	0.975
2_45787	1	22943894	G	T	0.0225563	0.0316159	0.476042		2_45787	1	22943894	G	T	0.226012	0.0730073	0.00214186		2_45787	1	22943894	G	T	0.183468	0.0694556	0.00867061		2_45787	1	22943894	G	T	-0.00114205	0.0362349	0.975
2_49432	1	22946513	T	C	0.0225563	0.0316159	0.476042		2_49432	1	22946513	T	C	0.226012	0.0730073	0.00214186		2_49432	1	22946513	T	C	0.183468	0.0694556	0.00867061		2_49432	1	22946513	T	C	-0.00114205	0.0362349	0.975
2_43701	1	22975985	C	A	0.00220325	0.0434289	0.959568		2_43701	1	22975985	C	A	0.285475	0.0984786	0.00401171		2_43701	1	22975985	C	A	0.215267	0.0937672	0.0223545		2_43701	1	22975985	C	A	-0.0421762	0.0500821	0.4
2_44988	1	23001015	A	G	-0.0101767	0.0320748	0.751219		2_44988	1	23001015	A	G	0.108598	0.076118	0.154667		2_44988	1	23001015	A	G	0.0839859	0.0721988	0.245616		2_44988	1	23001015	A	G	-0.0377501	0.0357718	0.292
2_43260	1	23018217	T	C	-0.0210532	0.0329639	0.523451		2_43260	1	23018217	T	C	0.0765641	0.0787044	0.331406		2_43260	1	23018217	T	C	0.0447677	0.0746408	0.549092		2_43260	1	23018217	T	C	-0.0453375	0.0366675	0.217
2_07049	1	23028168	C	T	-0.00864774	0.031062	0.780867		2_07049	1	23028168	C	T	0.102901	0.0737392	0.163868		2_07049	1	23028168	C	T	0.0663097	0.0699836	0.344118		2_07049	1	23028168	C	T	-0.0250412	0.035208	0.477
2_07050	1	23028728	T	G	0.0271446	0.0469797	0.563774		2_07050	1	23028728	T	G	0.109898	0.114466	0.337754		2_07050	1	23028728	T	G	0.0875975	0.108501	0.420085		2_07050	1	23028728	T	G	0.0384887	0.0504372	0.446
2_25419	1	23048187	C	A	-0.0107669	0.0418644	0.797186		2_25419	1	23048187	C	A	-0.0866421	0.103568	0.403475		2_25419	1	23048187	C	A	-0.0868587	0.0981149	0.376692		2_25419	1	23048187	C	A	-0.0106715	0.0462206	0.818
2_38399	1	23087253	A	G	0.00220325	0.0434289	0.959568		2_38399	1	23087253	A	G	0.285475	0.0984786	0.00401171		2_38399	1	23087253	A	G	0.215267	0.0937672	0.0223545		2_38399	1	23087253	A	G	-0.0421762	0.0500821	0.4
2_40195	1	23097631	T	G	0.00168988	0.0318868	0.957765		2_40195	1	23097631	T	G	0.112139	0.0760694	0.141449		2_40195	1	23097631	T	G	0.0810322	0.0721792	0.262451		2_40195	1	23097631	T	G	-0.0473825	0.0360721	0.19
2_41877	1	23123410	C	A	0.0168736	0.0431085	0.695723		2_41877	1	23123410	C	A	0.281985	0.097812	0.00421449		2_41877	1	23123410	C	A	0.214398	0.0931144	0.0219659		2_41877	1	23123410	C	A	-0.0494755	0.0507822	0.331
2_53406	1	23124904	T	C	0.0168736	0.0431085	0.695723		2_53406	1	23124904	T	C	0.281985	0.097812	0.00421449		2_53406	1	23124904	T	C	0.214398	0.0931144	0.0219659		2_53406	1	23124904	T	C	-0.0494755	0.0507822	0.331
2_38758	1	23127830	T	G	0.0168736	0.0431085	0.695723		2_38758	1	23127830	T	G	0.281985	0.097812	0.00421449		2_38758	1	23127830	T	G	0.214398	0.0931144	0.0219659		2_38758	1	23127830	T	G	-0.0494755	0.0507822	0.331
2_51172	1	23139075	T	C	-0.00240216	0.0321442	0.940472		2_51172	1	23139075	T	C	0.102613	0.0764651	0.180586		2_51172	1	23139075	T	C	0.0734626	0.0725388	0.311974		2_51172	1	23139075	T	C	-0.0453907	0.0361219	0.21
2_51577	1	23144929	A	G	0.0168736	0.0431085	0.695723		2_51577	1	23144929	A	G	0.281985	0.097812	0.00421449		2_51577	1	23144929	A	G	0.214398	0.0931144	0.0219659		2_51577	1	23144929	A	G	-0.0494755	0.0507822	0.331
2_55046	1	23148443	A	G	0.0168736	0.0431085	0.695723		2_55046	1	23148443	A	G	0.281985	0.097812	0.00421449		2_55046	1	23148443	A	G	0.214398	0.0931144	0.0219659		2_55046	1	23148443	A	G	-0.0494755	0.0507822	0.331
2_10413	1	23157868	G	T	0.00355671	0.0316189	0.910502		2_10413	1	23157868	G	T	0.120674	0.0752724	0.109915		2_10413	1	23157868	G	T	0.0894524	0.071433	0.211418		2_10413	1	23157868	G	T	-0.0441575	0.0356829	0.217
2_46097	1	23181198	G	A	-0.0152342	0.0453227	0.736975		2_46097	1	23181198	G	A	-0.119459	0.112155	0.28765		2_46097	1	23181198	G	A	-0.099988	0.106307	0.347661		2_46097	1	23181198	G	A	-0.0418736	0.0494348	0.398
2_22812	1	23183842	C	A	0.0168736	0.0431085	0.695723		2_22812	1	23183842	C	A	0.281985	0.097812	0.00421449		2_22812	1	23183842	C	A	0.214398	0.0931144	0.0219659		2_22812	1	23183842	C	A	-0.0494755	0.0507822	0.331
2_22813	1	23184303	A	C	0.0168736	0.0431085	0.695723		2_22813	1	23184303	A	C	0.281985	0.097812	0.00421449		2_22813	1	23184303	A	C	0.214398	0.0931144	0.0219659		2_22813	1	23184303	A	C	-0.0494755	0.0507822	0.331
2_24014	1	23192092	G	A	0.0168736	0.0431085	0.695723		2_24014	1	23192092	G	A	0.281985	0.097812	0.00421449		2_24014	1	23192092	G	A	0.214398	0.0931144	0.0219659		2_24014	1	23192092	G	A	-0.0494755	0.0507822	0.331
2_24015	1	23194800	T	C	0.0150011	0.0438927	0.73273		2_24015	1	23194800	T	C	0.289547	0.0997294	0.00395634		2_24015	1	23194800	T	C	0.212183	0.0950044	0.0262337		2_24015	1	23194800	T	C	-0.0525672	0.0515757	0.309
2_02751	1	23210079	G	A	0.00312251	0.031736	0.921679		2_02751	1	23210079	G	A	0.0972811	0.0757449	0.199984		2_02751	1	23210079	G	A	0.0654294	0.0718608	0.363263		2_02751	1	23210079	G	A	-0.052805	0.0357519	0.141
2_02752	1	23210428	A	G	0.0229279	0.0418774	0.584383		2_02752	1	23210428	A	G	0.289998	0.0961086	0.00276018		2_02752	1	23210428	A	G	0.220956	0.0915304	0.0163548		2_02752	1	23210428	A	G	-0.0513549	0.0496882	0.302
2_04238	1	23243592	A	G	-0.00628718	0.0323161	0.845856		2_04238	1	23243592	A	G	0.0706993	0.0773487	0.361408		2_04238	1	23243592	A	G	0.0376174	0.0733535	0.608439		2_04238	1	23243592	A	G	-0.0562165	0.0363091	0.122
2_26262	1	23244115	C	T	-0.00628718	0.0323161	0.845856		2_26262	1	23244115	C	T	0.0706993	0.0773487	0.361408		2_26262	1	23244115	C	T	0.0376174	0.0733535	0.608439		2_26262	1	23244115	C	T	-0.0562165	0.0363091	0.122
2_15299	1	23254991	C	T	0.00312251	0.031736	0.921679		2_15299	1	23254991	C	T	0.0972811	0.0757449	0.199984		2_15299	1	23254991	C	T	0.0654294	0.0718608	0.363263		2_15299	1	23254991	C	T	-0.052805	0.0357519	0.141
2_15300	1	23255585	A	G	0.0168736	0.0431085	0.695723		2_15300	1	23255585	A	G	0.281985	0.097812	0.00421449		2_15300	1	23255585	A	G	0.214398	0.0931144	0.0219659		2_15300	1	23255585	A	G	-0.0494755	0.0507822	0.331
2_15301	1	23256194	G	A	0.00312251	0.031736	0.921679		2_15301	1	23256194	G	A	0.0972811	0.0757449	0.199984		2_15301	1	23256194	G	A	0.0654294	0.0718608	0.363263		2_15301	1	23256194	G	A	-0.052805	0.0357519	0.141
2_15302	1	23257508	C	T	0.0168736	0.0431085	0.695723		2_15302	1	23257508	C	T	0.281985	0.097812	0.00421449		2_15302	1	23257508	C	T	0.214398	0.0931144	0.0219659		2_15302	1	23257508	C	T	-0.0494755	0.0507822	0.331
2_45630	1	23271439	T	C	-0.00370089	0.0321459	0.90841		2_45630	1	23271439	T	C	0.0768708	0.0768673	0.318066		2_45630	1	23271439	T	C	0.0377374	0.0729156	0.605141		2_45630	1	23271439	T	C	-0.0585333	0.0362098	0.107
2_40146	1	23306421	T	C	0.00312251	0.031736	0.921679		2_40146	1	23306421	T	C	0.0972811	0.0757449	0.199984		2_40146	1	23306421	T	C	0.0654294	0.0718608	0.363263		2_40146	1	23306421	T	C	-0.052805	0.0357519	0.141
2_31072	1	23311981	A	G	0.0168736	0.0431085	0.695723		2_31072	1	23311981	A	G	0.281985	0.097812	0.00421449		2_31072	1	23311981	A	G	0.214398	0.0931144	0.0219659		2_31072	1	23311981	A	G	-0.0494755	0.0507822	0.331
2_19924	1	23312672	G	A	0.0168736	0.0431085	0.695723		2_19924	1	23312672	G	A	0.281985	0.097812	0.00421449		2_19924	1	23312672	G	A	0.214398	0.0931144	0.0219659		2_19924	1	23312672	G	A	-0.0494755	0.0507822	0.331
2_21158	1	23317697	T	C	0.0155648	0.0314628	0.621119		2_21158	1	23317697	T	C	0.0929539	0.0751016	0.216758		2_21158	1	23317697	T	C	0.0625341	0.0712438	0.380758		2_21158	1	23317697	T	C	-0.0566812	0.0358779	0.115
2_21157	1	23317994	T	G	0.00443504	0.037793	0.906649		2_21157	1	23317994	T	G	-0.0405351	0.0897515	0.651845		2_21157	1	23317994	T	G	-0.0328046	0.0850449	0.699958		2_21157	1	23317994	T	G	-0.00727254	0.0430402	0.866
2_43788	1	23342645	G	T	0.0176739	0.0338276	0.601672		2_43788	1	23342645	G	T	0.142045	0.0798396	0.0761949		2_43788	1	23342645	G	T	0.105847	0.0757928	0.163552		2_43788	1	23342645	G	T	-0.0341378	0.0384923	0.376
2_27296	1	23353752	G	A	0.0186945	0.0340593	0.583435		2_27296	1	23353752	G	A	0.186311	0.0801942	0.0208104		2_27296	1	23353752	G	A	0.150515	0.0761619	0.0490104		2_27296	1	23353752	G	A	-0.0258186	0.0395116	0.514
2_45418	1	23356108	T	C	0.00476407	0.0345511	0.890411		2_45418	1	23356108	T	C	0.0886007	0.082749	0.285127		2_45418	1	23356108	T	C	0.065623	0.0784588	0.403572		2_45418	1	23356108	T	C	-0.0619953	0.039536	0.118
2_39725	1	23359005	G	A	0.0261053	0.0379851	0.492378		2_39725	1	23359005	G	A	0.153494	0.0883491	0.0833141		2_39725	1	23359005	G	A	0.0940551	0.0839447	0.26339		2_39725	1	23359005	G	A	-0.046576	0.0428969	0.278
2_46461	1	23364721	T	G	0.0186945	0.0340593	0.583435		2_46461	1	23364721	T	G	0.186311	0.0801942	0.0208104		2_46461	1	23364721	T	G	0.150515	0.0761619	0.0490104		2_46461	1	23364721	T	G	-0.0258186	0.0395116	0.514
2_05478	1	23389653	T	C	0.024817	0.0345904	0.473572		2_05478	1	23389653	T	C	0.198731	0.081487	0.0152948		2_05478	1	23389653	T	C	0.164842	0.0773793	0.0339303		2_05478	1	23389653	T	C	-0.0199031	0.041094	0.628
2_05477	1	23389801	T	C	0.024817	0.0345904	0.473572		2_05477	1	23389801	T	C	0.198731	0.081487	0.0152948		2_05477	1	23389801	T	C	0.164842	0.0773793	0.0339303		2_05477	1	23389801	T	C	-0.0199031	0.041094	0.628
2_40177	1	23407878	C	T	0.00691115	0.0341818	0.839887		2_40177	1	23407878	C	T	0.220605	0.0803439	0.00638852		2_40177	1	23407878	C	T	0.195142	0.0762423	0.010955		2_40177	1	23407878	C	T	-0.000159023	0.0406592	0.997
2_53762	1	23415581	A	G	-0.0171582	0.0345403	0.61967		2_53762	1	23415581	A	G	0.0910422	0.0828602	0.27273		2_53762	1	23415581	A	G	0.0770169	0.078539	0.327542		2_53762	1	23415581	A	G	-0.0430741	0.0406164	0.29
2_30750	1	23445431	A	G	0.0183431	0.0380665	0.630199		2_30750	1	23445431	A	G	-0.0919475	0.0898124	0.306738		2_30750	1	23445431	A	G	-0.0159272	0.0852336	0.851888		2_30750	1	23445431	A	G	-0.00361089	0.0427549	0.933
2_42595	1	23467347	T	C	0.00727055	0.0340619	0.831099		2_42595	1	23467347	T	C	0.194749	0.0802449	0.0157951		2_42595	1	23467347	T	C	0.168068	0.0761527	0.0280456		2_42595	1	23467347	T	C	-0.00638823	0.0405011	0.875
2_18418	1	23539230	A	C	0.00905838	0.0340113	0.790138		2_18418	1	23539230	A	C	0.198399	0.0800983	0.0137829		2_18418	1	23539230	A	C	0.169878	0.0760283	0.0261669		2_18418	1	23539230	A	C	-0.00212565	0.0404838	0.958
2_04243	1	23580739	C	T	-0.0140223	0.0353393	0.691762		2_04243	1	23580739	C	T	0.0539907	0.0855394	0.528387		2_04243	1	23580739	C	T	0.0421294	0.0810633	0.603635		2_04243	1	23580739	C	T	-0.0603895	0.0418717	0.15
2_04244	1	23581773	T	G	0.00623541	0.0342808	0.855772		2_04244	1	23581773	T	G	0.185437	0.0809726	0.0226837		2_04244	1	23581773	T	G	0.162739	0.0768115	0.0349096		2_04244	1	23581773	T	G	-0.009337	0.0405439	0.818
2_46693	1	23586496	A	G	0.00623541	0.0342808	0.855772		2_46693	1	23586496	A	G	0.185437	0.0809726	0.0226837		2_46693	1	23586496	A	G	0.162739	0.0768115	0.0349096		2_46693	1	23586496	A	G	-0.009337	0.0405439	0.818
2_46011	1	23589820	A	G	0.00623541	0.0342808	0.855772		2_46011	1	23589820	A	G	0.185437	0.0809726	0.0226837		2_46011	1	23589820	A	G	0.162739	0.0768115	0.0349096		2_46011	1	23589820	A	G	-0.009337	0.0405439	0.818
2_40210	1	23606947	A	G	0.014799	0.0346915	0.669941		2_40210	1	23606947	A	G	0.187198	0.0821752	0.0234027		2_40210	1	23606947	A	G	0.164179	0.077952	0.0359924		2_40210	1	23606947	A	G	-0.00597131	0.040799	0.884
2_46491	1	23611378	T	C	0.014799	0.0346915	0.669941		2_46491	1	23611378	T	C	0.187198	0.0821752	0.0234027		2_46491	1	23611378	T	C	0.164179	0.077952	0.0359924		2_46491	1	23611378	T	C	-0.00597131	0.040799	0.884
2_06781	1	23624526	C	T	0.014799	0.0346915	0.669941		2_06781	1	23624526	C	T	0.187198	0.0821752	0.0234027		2_06781	1	23624526	C	T	0.164179	0.077952	0.0359924		2_06781	1	23624526	C	T	-0.00597131	0.040799	0.884
2_06780	1	23626175	G	A	0.0124615	0.0342443	0.716152		2_06780	1	23626175	G	A	0.165635	0.0810734	0.0418919		2_06780	1	23626175	G	A	0.155185	0.0768265	0.0442469		2_06780	1	23626175	G	A	-0.0214424	0.0404292	0.596
2_26975	1	23643216	G	A	0.00825037	0.0347811	0.812633		2_26975	1	23643216	G	A	0.223792	0.0820999	0.00677699		2_26975	1	23643216	G	A	0.198457	0.0779028	0.011331		2_26975	1	23643216	G	A	-0.00498513	0.0414537	0.904
2_26976	1	23643567	C	T	0.00482794	0.0347894	0.889707		2_26976	1	23643567	C	T	0.242392	0.0819335	0.00332967		2_26976	1	23643567	C	T	0.218848	0.0777304	0.00518144		2_26976	1	23643567	C	T	0.00793624	0.0411156	0.847
2_17665	1	23669254	A	G	0.00825037	0.0347811	0.812633		2_17665	1	23669254	A	G	0.223792	0.0820999	0.00677699		2_17665	1	23669254	A	G	0.198457	0.0779028	0.011331		2_17665	1	23669254	A	G	-0.00498513	0.0414537	0.904
2_17666	1	23669509	A	C	0.00825037	0.0347811	0.812633		2_17666	1	23669509	A	C	0.223792	0.0820999	0.00677699		2_17666	1	23669509	A	C	0.198457	0.0779028	0.011331		2_17666	1	23669509	A	C	-0.00498513	0.0414537	0.904
2_38933	1	23679085	A	C	-0.0150863	0.0360173	0.675572		2_38933	1	23679085	A	C	0.0840416	0.0871096	0.335404		2_38933	1	23679085	A	C	0.0646191	0.0825764	0.434495		2_38933	1	23679085	A	C	-0.0679885	0.0427112	0.112
2_44608	1	23703977	A	G	0.0169956	0.0349293	0.626866		2_44608	1	23703977	A	G	0.176908	0.082866	0.0335527		2_44608	1	23703977	A	G	0.154845	0.0785978	0.049715		2_44608	1	23703977	A	G	-0.0213523	0.0414014	0.606
2_30485	1	23718464	A	G	0.0164612	0.0323118	0.610758		2_30485	1	23718464	A	G	0.0935323	0.0761509	0.220282		2_30485	1	23718464	A	G	0.0999363	0.0721036	0.166737		2_30485	1	23718464	A	G	0.00504333	0.0365947	0.89
2_30484	1	23719480	C	T	0.0164612	0.0323118	0.610758		2_30484	1	23719480	C	T	0.0935323	0.0761509	0.220282		2_30484	1	23719480	C	T	0.0999363	0.0721036	0.166737		2_30484	1	23719480	C	T	0.00504333	0.0365947	0.89
2_46328	1	23758761	C	T	0.0169956	0.0349293	0.626866		2_46328	1	23758761	C	T	0.176908	0.082866	0.0335527		2_46328	1	23758761	C	T	0.154845	0.0785978	0.049715		2_46328	1	23758761	C	T	-0.0213523	0.0414014	0.606
2_45890	1	23774441	A	G	0.0169956	0.0349293	0.626866		2_45890	1	23774441	A	G	0.176908	0.082866	0.0335527		2_45890	1	23774441	A	G	0.154845	0.0785978	0.049715		2_45890	1	23774441	A	G	-0.0213523	0.0414014	0.606
2_43327	1	23785003	C	T	0.0169956	0.0349293	0.626866		2_43327	1	23785003	C	T	0.176908	0.082866	0.0335527		2_43327	1	23785003	C	T	0.154845	0.0785978	0.049715		2_43327	1	23785003	C	T	-0.0213523	0.0414014	0.606
2_41868	1	23810256	C	A	0.0171686	0.0349553	0.62362		2_41868	1	23810256	C	A	0.148498	0.083086	0.0748658		2_41868	1	23810256	C	A	0.130198	0.0787801	0.0994068		2_41868	1	23810256	C	A	-0.0379225	0.0414662	0.361
2_53890	1	23823532	G	A	0.0169956	0.0349293	0.626866		2_53890	1	23823532	G	A	0.176908	0.082866	0.0335527		2_53890	1	23823532	G	A	0.154845	0.0785978	0.049715		2_53890	1	23823532	G	A	-0.0213523	0.0414014	0.606
2_51986	1	23827592	C	A	0.0169956	0.0349293	0.626866		2_51986	1	23827592	C	A	0.176908	0.082866	0.0335527		2_51986	1	23827592	C	A	0.154845	0.0785978	0.049715		2_51986	1	23827592	C	A	-0.0213523	0.0414014	0.606
2_48354	1	23829517	C	T	0.0169956	0.0349293	0.626866		2_48354	1	23829517	C	T	0.176908	0.082866	0.0335527		2_48354	1	23829517	C	T	0.154845	0.0785978	0.049715		2_48354	1	23829517	C	T	-0.0213523	0.0414014	0.606
2_37680	1	23838305	A	G	0.0190427	0.0347408	0.583946		2_37680	1	23838305	A	G	0.18715	0.0822879	0.0236266		2_37680	1	23838305	A	G	0.162726	0.0780681	0.0379387		2_37680	1	23838305	A	G	-0.0162079	0.041197	0.694
2_37681	1	23840757	C	A	0.0190427	0.0347408	0.583946		2_37681	1	23840757	C	A	0.18715	0.0822879	0.0236266		2_37681	1	23840757	C	A	0.162726	0.0780681	0.0379387		2_37681	1	23840757	C	A	-0.0162079	0.041197	0.694
2_13395	1	23843042	A	C	0.0169956	0.0349293	0.626866		2_13395	1	23843042	A	C	0.176908	0.082866	0.0335527		2_13395	1	23843042	A	C	0.154845	0.0785978	0.049715		2_13395	1	23843042	A	C	-0.0213523	0.0414014	0.606
2_13396	1	23843783	G	A	0.0166776	0.0350467	0.634463		2_13396	1	23843783	G	A	0.204067	0.0829741	0.0144606		2_13396	1	23843783	G	A	0.183352	0.0786929	0.0204473		2_13396	1	23843783	G	A	-0.0149579	0.0415779	0.719
2_39937	1	23858641	T	C	0.0166776	0.0350467	0.634463		2_39937	1	23858641	T	C	0.204067	0.0829741	0.0144606		2_39937	1	23858641	T	C	0.183352	0.0786929	0.0204473		2_39937	1	23858641	T	C	-0.0149579	0.0415779	0.719
2_21632	1	23860755	A	C	0.0166776	0.0350467	0.634463		2_21632	1	23860755	A	C	0.204067	0.0829741	0.0144606		2_21632	1	23860755	A	C	0.183352	0.0786929	0.0204473		2_21632	1	23860755	A	C	-0.0149579	0.0415779	0.719
2_21633	1	23861411	C	A	0.0166776	0.0350467	0.634463		2_21633	1	23861411	C	A	0.204067	0.0829741	0.0144606		2_21633	1	23861411	C	A	0.183352	0.0786929	0.0204473		2_21633	1	23861411	C	A	-0.0149579	0.0415779	0.719
2_43640	1	23871927	A	G	-0.00505036	0.0370983	0.891793		2_43640	1	23871927	A	G	0.0729058	0.0892619	0.414689		2_43640	1	23871927	A	G	0.0577233	0.0846008	0.495556		2_43640	1	23871927	A	G	-0.0726936	0.0433183	0.0942
2_14628	1	23880649	G	A	0.0124983	0.0349486	0.720844		2_14628	1	23880649	G	A	0.224691	0.0825102	0.00683067		2_14628	1	23880649	G	A	0.199402	0.0782907	0.0113487		2_14628	1	23880649	G	A	-0.0171719	0.0417854	0.681
1_1360	1	23880947	T	A	-0.007852	0.0345473	0.820336		1_1360	1	23880947	T	A	0.0486858	0.083237	0.559035		1_1360	1	23880947	T	A	0.0378884	0.0788792	0.631327		1_1360	1	23880947	T	A	-0.0659531	0.0404334	0.104
2_14629	1	23881424	A	C	-0.0122866	0.0344719	0.721738		2_14629	1	23881424	A	C	0.0503671	0.0829795	0.544305		2_14629	1	23881424	A	C	0.0398489	0.0786352	0.612684		2_14629	1	23881424	A	C	-0.060769	0.0401738	0.131
2_50246	1	23885213	T	C	0.00932095	0.0336201	0.781756		2_50246	1	23885213	T	C	0.0838352	0.080416	0.297981		2_50246	1	23885213	T	C	0.0690867	0.0762246	0.365449		2_50246	1	23885213	T	C	-0.0355728	0.039444	0.368
2_47388	1	23894809	T	C	0.0252297	0.0343535	0.463187		2_47388	1	23894809	T	C	0.217456	0.0809349	0.00760181		2_47388	1	23894809	T	C	0.192545	0.0767965	0.0126785		2_47388	1	23894809	T	C	-0.00621342	0.0413374	0.881
2_20336	1	23896766	C	T	0.0252297	0.0343535	0.463187		2_20336	1	23896766	C	T	0.217456	0.0809349	0.00760181		2_20336	1	23896766	C	T	0.192545	0.0767965	0.0126785		2_20336	1	23896766	C	T	-0.00621342	0.0413374	0.881
2_31190	1	23897416	C	T	0.0329129	0.0330234	0.319618		2_31190	1	23897416	C	T	-0.0833673	0.0789751	0.291963		2_31190	1	23897416	C	T	-0.0263683	0.074946	0.725204		2_31190	1	23897416	C	T	-0.00848949	0.0358748	0.813
2_25744	1	23900715	G	A	-0.0450089	0.0292255	0.124447		2_25744	1	23900715	G	A	-0.117241	0.0694938	0.0925922		2_25744	1	23900715	G	A	-0.119864	0.0657942	0.0694442		2_25744	1	23900715	G	A	0.0110527	0.0337505	0.744
2_25743	1	23901179	G	T	0.0252297	0.0343535	0.463187		2_25743	1	23901179	G	T	0.217456	0.0809349	0.00760181		2_25743	1	23901179	G	T	0.192545	0.0767965	0.0126785		2_25743	1	23901179	G	T	-0.00621342	0.0413374	0.881
2_50630	1	23912300	G	T	0.0252297	0.0343535	0.463187		2_50630	1	23912300	G	T	0.217456	0.0809349	0.00760181		2_50630	1	23912300	G	T	0.192545	0.0767965	0.0126785		2_50630	1	23912300	G	T	-0.00621342	0.0413374	0.881
2_31220	1	23914035	G	A	0.0252297	0.0343535	0.463187		2_31220	1	23914035	G	A	0.217456	0.0809349	0.00760181		2_31220	1	23914035	G	A	0.192545	0.0767965	0.0126785		2_31220	1	23914035	G	A	-0.00621342	0.0413374	0.881
2_20479	1	23914545	C	T	0.0252297	0.0343535	0.463187		2_20479	1	23914545	C	T	0.217456	0.0809349	0.00760181		2_20479	1	23914545	C	T	0.192545	0.0767965	0.0126785		2_20479	1	23914545	C	T	-0.00621342	0.0413374	0.881
2_23564	1	23916858	G	T	0.0255773	0.0344182	0.457898		2_23564	1	23916858	G	T	0.204878	0.0813205	0.0122568		2_23564	1	23916858	G	T	0.182162	0.077143	0.0188245		2_23564	1	23916858	G	T	-0.0145976	0.0417386	0.727
2_31876	1	23918318	C	A	0.0252297	0.0343535	0.463187		2_31876	1	23918318	C	A	0.217456	0.0809349	0.00760181		2_31876	1	23918318	C	A	0.192545	0.0767965	0.0126785		2_31876	1	23918318	C	A	-0.00621342	0.0413374	0.881
2_52384	1	23922802	G	T	0.0252297	0.0343535	0.463187		2_52384	1	23922802	G	T	0.217456	0.0809349	0.00760181		2_52384	1	23922802	G	T	0.192545	0.0767965	0.0126785		2_52384	1	23922802	G	T	-0.00621342	0.0413374	0.881
2_39167	1	23923627	T	C	0.0252297	0.0343535	0.463187		2_39167	1	23923627	T	C	0.217456	0.0809349	0.00760181		2_39167	1	23923627	T	C	0.192545	0.0767965	0.0126785		2_39167	1	23923627	T	C	-0.00621342	0.0413374	0.881
2_44394	1	23941679	A	G	0.0252297	0.0343535	0.463187		2_44394	1	23941679	A	G	0.217456	0.0809349	0.00760181		2_44394	1	23941679	A	G	0.192545	0.0767965	0.0126785		2_44394	1	23941679	A	G	-0.00621342	0.0413374	0.881
2_19264	1	23945754	G	T	-0.045562	0.0312727	0.146032		2_19264	1	23945754	G	T	-0.142667	0.074066	0.0549887		2_19264	1	23945754	G	T	-0.131968	0.0701954	0.061042		2_19264	1	23945754	G	T	0.0160951	0.0364471	0.659
2_19263	1	23946053	G	A	0.0252297	0.0343535	0.463187		2_19263	1	23946053	G	A	0.217456	0.0809349	0.00760181		2_19263	1	23946053	G	A	0.192545	0.0767965	0.0126785		2_19263	1	23946053	G	A	-0.00621342	0.0413374	0.881
2_27631	1	23948423	G	A	0.0252297	0.0343535	0.463187		2_27631	1	23948423	G	A	0.217456	0.0809349	0.00760181		2_27631	1	23948423	G	A	0.192545	0.0767965	0.0126785		2_27631	1	23948423	G	A	-0.00621342	0.0413374	0.881
2_07805	1	23948934	A	G	0.0252297	0.0343535	0.463187		2_07805	1	23948934	A	G	0.217456	0.0809349	0.00760181		2_07805	1	23948934	A	G	0.192545	0.0767965	0.0126785		2_07805	1	23948934	A	G	-0.00621342	0.0413374	0.881
2_47763	1	23950997	A	G	0.0252297	0.0343535	0.463187		2_47763	1	23950997	A	G	0.217456	0.0809349	0.00760181		2_47763	1	23950997	A	G	0.192545	0.0767965	0.0126785		2_47763	1	23950997	A	G	-0.00621342	0.0413374	0.881
2_40157	1	23956961	A	G	0.0156481	0.0339369	0.645016		2_40157	1	23956961	A	G	0.259398	0.0794032	0.00120905		2_40157	1	23956961	A	G	0.224038	0.0754506	0.0032166		2_40157	1	23956961	A	G	0.0158946	0.0399893	0.691
2_39202	1	23969805	G	A	0.0206428	0.0341873	0.546356		2_39202	1	23969805	G	A	0.234435	0.080365	0.00378987		2_39202	1	23969805	G	A	0.214021	0.0762185	0.00530023		2_39202	1	23969805	G	A	0.000377208	0.04061	0.993
2_52255	1	23972179	T	C	0.00568516	0.0322133	0.860015		2_52255	1	23972179	T	C	0.0696465	0.0772064	0.367711		2_52255	1	23972179	T	C	0.0701009	0.0731389	0.338574		2_52255	1	23972179	T	C	-0.0560881	0.0368441	0.129
2_54942	1	23977514	G	A	0.00241625	0.0325968	0.940953		2_54942	1	23977514	G	A	0.170634	0.076626	0.0266735		2_54942	1	23977514	G	A	0.158597	0.0726231	0.0297207		2_54942	1	23977514	G	A	0.0236535	0.0373538	0.527
2_53564	1	23981722	C	A	-0.0215341	0.0327071	0.510717		2_53564	1	23981722	C	A	0.184458	0.0770128	0.0172045		2_53564	1	23981722	C	A	0.168545	0.0730149	0.0216348		2_53564	1	23981722	C	A	0.0200108	0.0373523	0.592
2_47161	1	23992974	A	C	-0.0436204	0.0329429	0.186324		2_47161	1	23992974	A	C	0.173283	0.0778395	0.0267195		2_47161	1	23992974	A	C	0.161469	0.0737703	0.0293537		2_47161	1	23992974	A	C	0.0413325	0.0371615	0.267
2_54398	1	24021527	T	G	-0.029244	0.0277752	0.293119		2_54398	1	24021527	T	G	0.167409	0.065653	0.0112546		2_54398	1	24021527	T	G	0.15253	0.0622536	0.0148307		2_54398	1	24021527	T	G	0.034303	0.0303893	0.26
2_26513	1	24040783	C	A	-0.0970768	0.045142	0.0322002		2_26513	1	24040783	C	A	0.041709	0.104714	0.690672		2_26513	1	24040783	C	A	0.0621803	0.0991765	0.531142		2_26513	1	24040783	C	A	0.021666	0.0543908	0.691
2_46320	1	24045727	C	T	-0.0984861	0.0445539	0.0277155		2_46320	1	24045727	C	T	0.0628224	0.103262	0.543382		2_46320	1	24045727	C	T	0.0790026	0.0977942	0.419797		2_46320	1	24045727	C	T	0.0369557	0.0535916	0.491
2_52776	1	24064301	G	A	-0.0984861	0.0445539	0.0277155		2_52776	1	24064301	G	A	0.0628224	0.103262	0.543382		2_52776	1	24064301	G	A	0.0790026	0.0977942	0.419797		2_52776	1	24064301	G	A	0.0369557	0.0535916	0.491
1_0504	1	24069433	A	G	-0.0408622	0.0310282	0.188719		1_0504	1	24069433	A	G	0.0551119	0.0743268	0.458961		1_0504	1	24069433	A	G	0.049086	0.0704301	0.486357		1_0504	1	24069433	A	G	-0.0123186	0.0348386	0.724
2_00019	1	24069433	A	G	-0.0408622	0.0310282	0.188719		2_00019	1	24069433	A	G	0.0551119	0.0743268	0.458961		2_00019	1	24069433	A	G	0.049086	0.0704301	0.486357		2_00019	1	24069433	A	G	-0.0123186	0.0348386	0.724
2_00018	1	24069911	T	C	-0.0895917	0.0443354	0.0440625		2_00018	1	24069911	T	C	0.0426483	0.102648	0.678076		2_00018	1	24069911	T	C	0.0531708	0.0972367	0.584896		2_00018	1	24069911	T	C	0.0207237	0.0532066	0.697
2_55166	1	24074254	G	A	-0.000735278	0.0416085	0.985911		2_55166	1	24074254	G	A	0.119999	0.100514	0.233447		2_55166	1	24074254	G	A	0.129402	0.0951706	0.174915		2_55166	1	24074254	G	A	0.0743444	0.0445767	0.0963
2_42488	1	24084473	A	G	0.0374201	0.0301919	0.216022		2_42488	1	24084473	A	G	-0.11851	0.0712374	0.0972005		2_42488	1	24084473	A	G	-0.0987268	0.0675638	0.14496		2_42488	1	24084473	A	G	-0.0327727	0.0334759	0.328
2_52203	1	24087687	G	A	-0.081123	0.0442365	0.0675228		2_52203	1	24087687	G	A	0.0288961	0.102306	0.777787		2_52203	1	24087687	G	A	0.0398853	0.0969184	0.680964		2_52203	1	24087687	G	A	0.0366893	0.0525279	0.485
2_03996	1	24104087	G	A	-0.0411969	0.0394752	0.297382		2_03996	1	24104087	G	A	0.116185	0.0914936	0.20508		2_03996	1	24104087	G	A	0.135525	0.086572	0.118492		2_03996	1	24104087	G	A	0.00912877	0.0447108	0.838
2_39407	1	24117872	T	C	-0.0507051	0.0385371	0.189118		2_39407	1	24117872	T	C	0.117759	0.0892703	0.188098		2_39407	1	24117872	T	C	0.13589	0.084467	0.108676		2_39407	1	24117872	T	C	0.0115997	0.0441621	0.793
2_17889	1	24129094	A	G	-0.0299651	0.0303146	0.323602		2_17889	1	24129094	A	G	0.0200338	0.072034	0.781109		2_17889	1	24129094	A	G	0.0154813	0.0682534	0.820712		2_17889	1	24129094	A	G	-0.02271	0.0341015	0.506
2_17888	1	24129421	A	C	-0.0507051	0.0385371	0.189118		2_17888	1	24129421	A	C	0.117759	0.0892703	0.188098		2_17888	1	24129421	A	C	0.13589	0.084467	0.108676		2_17888	1	24129421	A	C	0.0115997	0.0441621	0.793
2_07650	1	24132311	A	G	-0.0815052	0.0439881	0.0647371		2_07650	1	24132311	A	G	0.00915805	0.101723	0.928322		2_07650	1	24132311	A	G	0.0264884	0.0963699	0.783605		2_07650	1	24132311	A	G	0.0233644	0.0524199	0.656
2_27562	1	24132753	T	C	-0.0815052	0.0439881	0.0647371		2_27562	1	24132753	T	C	0.00915805	0.101723	0.928322		2_27562	1	24132753	T	C	0.0264884	0.0963699	0.783605		2_27562	1	24132753	T	C	0.0233644	0.0524199	0.656
2_45284	1	24137209	T	C	-0.0507051	0.0385371	0.189118		2_45284	1	24137209	T	C	0.117759	0.0892703	0.188098		2_45284	1	24137209	T	C	0.13589	0.084467	0.108676		2_45284	1	24137209	T	C	0.0115997	0.0441621	0.793
2_52916	1	24151858	A	G	-0.0507051	0.0385371	0.189118		2_52916	1	24151858	A	G	0.117759	0.0892703	0.188098		2_52916	1	24151858	A	G	0.13589	0.084467	0.108676		2_52916	1	24151858	A	G	0.0115997	0.0441621	0.793
2_48574	1	24153108	A	G	-0.0299651	0.0303146	0.323602		2_48574	1	24153108	A	G	0.0200338	0.072034	0.781109		2_48574	1	24153108	A	G	0.0154813	0.0682534	0.820712		2_48574	1	24153108	A	G	-0.02271	0.0341015	0.506
2_28968	1	24157413	A	G	-0.0419346	0.0321975	0.193627		2_28968	1	24157413	A	G	-0.0580389	0.0763051	0.447462		2_28968	1	24157413	A	G	-0.066584	0.0722659	0.357569		2_28968	1	24157413	A	G	-0.0226166	0.0365058	0.536
2_11857	1	24158166	A	C	-0.0815052	0.0439881	0.0647371		2_11857	1	24158166	A	C	0.00915805	0.101723	0.928322		2_11857	1	24158166	A	C	0.0264884	0.0963699	0.783605		2_11857	1	24158166	A	C	0.0233644	0.0524199	0.656
2_47436	1	24173801	C	T	-0.0299651	0.0303146	0.323602		2_47436	1	24173801	C	T	0.0200338	0.072034	0.781109		2_47436	1	24173801	C	T	0.0154813	0.0682534	0.820712		2_47436	1	24173801	C	T	-0.02271	0.0341015	0.506
2_41167	1	24175261	G	T	-0.0285019	0.0304802	0.350383		2_41167	1	24175261	G	T	0.00933543	0.0724735	0.89759		2_41167	1	24175261	G	T	0.00656873	0.0686678	0.923853		2_41167	1	24175261	G	T	-0.0293775	0.0342206	0.391
2_45536	1	24185145	A	G	-0.0311763	0.0309353	0.31425		2_45536	1	24185145	A	G	0.0372744	0.0731441	0.610692		2_45536	1	24185145	A	G	0.0264301	0.0693151	0.703238		2_45536	1	24185145	A	G	-0.00417926	0.0351399	0.905
2_00449	1	24204017	T	G	-0.0355216	0.0304689	0.244475		2_00449	1	24204017	T	G	0.0179947	0.0721005	0.803079		2_00449	1	24204017	T	G	0.00579388	0.0683196	0.932471		2_00449	1	24204017	T	G	-0.0229883	0.0345095	0.506
2_00450	1	24205161	G	T	-0.0355216	0.0304689	0.244475		2_00450	1	24205161	G	T	0.0179947	0.0721005	0.803079		2_00450	1	24205161	G	T	0.00579388	0.0683196	0.932471		2_00450	1	24205161	G	T	-0.0229883	0.0345095	0.506
2_53507	1	24217322	T	C	-0.0355216	0.0304689	0.244475		2_53507	1	24217322	T	C	0.0179947	0.0721005	0.803079		2_53507	1	24217322	T	C	0.00579388	0.0683196	0.932471		2_53507	1	24217322	T	C	-0.0229883	0.0345095	0.506
2_09926	1	24236268	G	A	-0.0773789	0.0386769	0.0462001		2_09926	1	24236268	G	A	0.0742951	0.0893182	0.406158		2_09926	1	24236268	G	A	0.0895048	0.0845688	0.290709		2_09926	1	24236268	G	A	0.00398142	0.0442462	0.928
2_09925	1	24236578	G	A	-0.0773789	0.0386769	0.0462001		2_09925	1	24236578	G	A	0.0742951	0.0893182	0.406158		2_09925	1	24236578	G	A	0.0895048	0.0845688	0.290709		2_09925	1	24236578	G	A	0.00398142	0.0442462	0.928
2_23524	1	24256094	A	G	-0.0967812	0.0431603	0.0255616		2_23524	1	24256094	A	G	0.0389109	0.100202	0.698041		2_23524	1	24256094	A	G	0.0861856	0.094836	0.364167		2_23524	1	24256094	A	G	-0.00868161	0.0473563	0.855
2_23525	1	24257350	A	G	-0.0383685	0.0292725	0.190804		2_23525	1	24257350	A	G	0.00715325	0.0696824	0.918303		2_23525	1	24257350	A	G	0.0289605	0.0660031	0.661129		2_23525	1	24257350	A	G	-0.0276569	0.0318268	0.385
2_47842	1	24262433	C	T	-0.0967812	0.0431603	0.0255616		2_47842	1	24262433	C	T	0.0389109	0.100202	0.698041		2_47842	1	24262433	C	T	0.0861856	0.094836	0.364167		2_47842	1	24262433	C	T	-0.00868161	0.0473563	0.855
2_19576	1	24281818	T	C	-0.0967812	0.0431603	0.0255616		2_19576	1	24281818	T	C	0.0389109	0.100202	0.698041		2_19576	1	24281818	T	C	0.0861856	0.094836	0.364167		2_19576	1	24281818	T	C	-0.00868161	0.0473563	0.855
2_01239	1	24329319	T	C	-0.136243	0.0481206	0.00490348		2_01239	1	24329319	T	C	-0.0344067	0.11105	0.756896		2_01239	1	24329319	T	C	-0.0258853	0.105223	0.805841		2_01239	1	24329319	T	C	0.0281911	0.0554168	0.611
2_06677	1	24348631	A	G	-0.0341906	0.0288202	0.23629		2_06677	1	24348631	A	G	0.042645	0.0685541	0.534355		2_06677	1	24348631	A	G	0.0409914	0.0649522	0.528438		2_06677	1	24348631	A	G	-0.0171918	0.0315781	0.587
2_46847	1	24367885	T	C	-0.0356768	0.0287644	0.215689		2_46847	1	24367885	T	C	0.0370497	0.0684308	0.588607		2_46847	1	24367885	T	C	0.041524	0.0648243	0.522279		2_46847	1	24367885	T	C	-0.0177585	0.0315255	0.574
2_13433	1	24372459	T	G	-0.0672995	0.0403704	0.0963966		2_13433	1	24372459	T	G	0.0751045	0.0935273	0.422575		2_13433	1	24372459	T	G	0.0833013	0.0885808	0.347743		2_13433	1	24372459	T	G	0.0145479	0.0443376	0.743
2_13432	1	24372756	C	T	0.049095	0.0298194	0.100574		2_13432	1	24372756	C	T	-0.0256613	0.0712665	0.719036		2_13432	1	24372756	C	T	-0.000831344	0.0675374	0.990187		2_13432	1	24372756	C	T	0.00545674	0.0340896	0.873
2_13431	1	24375687	T	C	-0.021611	0.031174	0.488618		2_13431	1	24375687	T	C	-0.0317885	0.0736836	0.666463		2_13431	1	24375687	T	C	-0.0378493	0.0698014	0.58804		2_13431	1	24375687	T	C	-0.0287157	0.0341677	0.401
2_13430	1	24376174	A	G	-0.021611	0.031174	0.488618		2_13430	1	24376174	A	G	-0.0317885	0.0736836	0.666463		2_13430	1	24376174	A	G	-0.0378493	0.0698014	0.58804		2_13430	1	24376174	A	G	-0.0287157	0.0341677	0.401
2_04024	1	24410052	C	T	-0.0672995	0.0403704	0.0963966		2_04024	1	24410052	C	T	0.0751045	0.0935273	0.422575		2_04024	1	24410052	C	T	0.0833013	0.0885808	0.347743		2_04024	1	24410052	C	T	0.0145479	0.0443376	0.743
2_04023	1	24410964	C	A	-0.0672995	0.0403704	0.0963966		2_04023	1	24410964	C	A	0.0751045	0.0935273	0.422575		2_04023	1	24410964	C	A	0.0833013	0.0885808	0.347743		2_04023	1	24410964	C	A	0.0145479	0.0443376	0.743
2_26156	1	24417906	G	A	-0.021611	0.031174	0.488618		2_26156	1	24417906	G	A	-0.0317885	0.0736836	0.666463		2_26156	1	24417906	G	A	-0.0378493	0.0698014	0.58804		2_26156	1	24417906	G	A	-0.0287157	0.0341677	0.401
2_26155	1	24422937	G	A	-0.021611	0.031174	0.488618		2_26155	1	24422937	G	A	-0.0317885	0.0736836	0.666463		2_26155	1	24422937	G	A	-0.0378493	0.0698014	0.58804		2_26155	1	24422937	G	A	-0.0287157	0.0341677	0.401
2_13057	1	24436097	A	G	-0.0672995	0.0403704	0.0963966		2_13057	1	24436097	A	G	0.0751045	0.0935273	0.422575		2_13057	1	24436097	A	G	0.0833013	0.0885808	0.347743		2_13057	1	24436097	A	G	0.0145479	0.0443376	0.743
2_44220	1	24451621	G	A	-0.0672995	0.0403704	0.0963966		2_44220	1	24451621	G	A	0.0751045	0.0935273	0.422575		2_44220	1	24451621	G	A	0.0833013	0.0885808	0.347743		2_44220	1	24451621	G	A	0.0145479	0.0443376	0.743
2_15966	1	24459346	T	C	0.0450947	0.0299288	0.132778		2_15966	1	24459346	T	C	0.0093596	0.0712968	0.895641		2_15966	1	24459346	T	C	0.0302255	0.0675322	0.654774		2_15966	1	24459346	T	C	0.0126207	0.0346469	0.716
2_15965	1	24460990	A	C	0.0571591	0.0301823	0.0590736		2_15965	1	24460990	A	C	-0.0903728	0.071664	0.208231		2_15965	1	24460990	A	C	-0.0797666	0.0679228	0.241145		2_15965	1	24460990	A	C	-0.0314493	0.033719	0.352
2_49665	1	24461917	G	A	0.0571591	0.0301823	0.0590736		2_49665	1	24461917	G	A	-0.0903728	0.071664	0.208231		2_49665	1	24461917	G	A	-0.0797666	0.0679228	0.241145		2_49665	1	24461917	G	A	-0.0314493	0.033719	0.352
2_51629	1	24469595	C	T	-0.0128287	0.0377991	0.734518		2_51629	1	24469595	C	T	0.0610599	0.0909868	0.502664		2_51629	1	24469595	C	T	0.0687611	0.0861821	0.425561		2_51629	1	24469595	C	T	0.0456719	0.0407715	0.263
2_01901	1	24495571	C	A	-0.0742119	0.040438	0.067322		2_01901	1	24495571	C	A	0.0663947	0.093789	0.479528		2_01901	1	24495571	C	A	0.0626329	0.0888635	0.481449		2_01901	1	24495571	C	A	0.00356589	0.0442938	0.936
2_01900	1	24496688	C	T	-0.0742119	0.040438	0.067322		2_01900	1	24496688	C	T	0.0663947	0.093789	0.479528		2_01900	1	24496688	C	T	0.0626329	0.0888635	0.481449		2_01900	1	24496688	C	T	0.00356589	0.0442938	0.936
2_49338	1	24512353	T	C	-0.0742119	0.040438	0.067322		2_49338	1	24512353	T	C	0.0663947	0.093789	0.479528		2_49338	1	24512353	T	C	0.0626329	0.0888635	0.481449		2_49338	1	24512353	T	C	0.00356589	0.0442938	0.936
2_14907	1	24519731	T	G	-0.0742119	0.040438	0.067322		2_14907	1	24519731	T	G	0.0663947	0.093789	0.479528		2_14907	1	24519731	T	G	0.0626329	0.0888635	0.481449		2_14907	1	24519731	T	G	0.00356589	0.0442938	0.936
2_14906	1	24520274	G	T	-0.0742119	0.040438	0.067322		2_14906	1	24520274	G	T	0.0663947	0.093789	0.479528		2_14906	1	24520274	G	T	0.0626329	0.0888635	0.481449		2_14906	1	24520274	G	T	0.00356589	0.0442938	0.936
2_48621	1	24521677	C	T	-0.0742119	0.040438	0.067322		2_48621	1	24521677	C	T	0.0663947	0.093789	0.479528		2_48621	1	24521677	C	T	0.0626329	0.0888635	0.481449		2_48621	1	24521677	C	T	0.00356589	0.0442938	0.936
2_14909	1	24524807	G	A	-0.0742119	0.040438	0.067322		2_14909	1	24524807	G	A	0.0663947	0.093789	0.479528		2_14909	1	24524807	G	A	0.0626329	0.0888635	0.481449		2_14909	1	24524807	G	A	0.00356589	0.0442938	0.936
2_14908	1	24526390	T	C	-0.0742119	0.040438	0.067322		2_14908	1	24526390	T	C	0.0595797	0.0948476	0.530358		2_14908	1	24526390	T	C	0.0583401	0.0898619	0.516676		2_14908	1	24526390	T	C	0.00504451	0.0447434	0.91
2_52898	1	24532894	A	G	-0.0742119	0.040438	0.067322		2_52898	1	24532894	A	G	0.0663947	0.093789	0.479528		2_52898	1	24532894	A	G	0.0626329	0.0888635	0.481449		2_52898	1	24532894	A	G	0.00356589	0.0442938	0.936
2_12428	1	24545880	T	C	-0.0742119	0.040438	0.067322		2_12428	1	24545880	T	C	0.0663947	0.093789	0.479528		2_12428	1	24545880	T	C	0.0626329	0.0888635	0.481449		2_12428	1	24545880	T	C	0.00356589	0.0442938	0.936
2_12429	1	24547274	G	A	-0.0742119	0.040438	0.067322		2_12429	1	24547274	G	A	0.0663947	0.093789	0.479528		2_12429	1	24547274	G	A	0.0626329	0.0888635	0.481449		2_12429	1	24547274	G	A	0.00356589	0.0442938	0.936
2_18414	1	24555281	T	C	-0.0742119	0.040438	0.067322		2_18414	1	24555281	T	C	0.0663947	0.093789	0.479528		2_18414	1	24555281	T	C	0.0626329	0.0888635	0.481449		2_18414	1	24555281	T	C	0.00356589	0.0442938	0.936
2_09446	1	24573373	G	A	-0.0742119	0.040438	0.067322		2_09446	1	24573373	G	A	0.0663947	0.093789	0.479528		2_09446	1	24573373	G	A	0.0626329	0.0888635	0.481449		2_09446	1	24573373	G	A	0.00356589	0.0442938	0.936
2_09445	1	24574829	T	G	-0.0742119	0.040438	0.067322		2_09445	1	24574829	T	G	0.0663947	0.093789	0.479528		2_09445	1	24574829	T	G	0.0626329	0.0888635	0.481449		2_09445	1	24574829	T	G	0.00356589	0.0442938	0.936
2_12190	1	24577892	A	G	-0.0742119	0.040438	0.067322		2_12190	1	24577892	A	G	0.0663947	0.093789	0.479528		2_12190	1	24577892	A	G	0.0626329	0.0888635	0.481449		2_12190	1	24577892	A	G	0.00356589	0.0442938	0.936
2_12189	1	24578444	T	G	-0.0742119	0.040438	0.067322		2_12189	1	24578444	T	G	0.0663947	0.093789	0.479528		2_12189	1	24578444	T	G	0.0626329	0.0888635	0.481449		2_12189	1	24578444	T	G	0.00356589	0.0442938	0.936
2_44619	1	24599772	C	A	-0.0737638	0.0404256	0.068899		2_44619	1	24599772	C	A	0.0799101	0.0924278	0.387942		2_44619	1	24599772	C	A	0.072988	0.0875806	0.40527		2_44619	1	24599772	C	A	0.0118465	0.0441153	0.788
2_11962	1	24605570	A	G	-0.00411741	0.0264285	0.876285		2_11962	1	24605570	A	G	-0.0452887	0.0632406	0.474447		2_11962	1	24605570	A	G	-0.0447917	0.0599145	0.45527		2_11962	1	24605570	A	G	-0.00444181	0.0296245	0.881
2_23103	1	24623759	G	A	-0.131834	0.047302	0.00560813		2_23103	1	24623759	G	A	-0.112654	0.108858	0.301534		2_23103	1	24623759	G	A	-0.116783	0.103105	0.258229		2_23103	1	24623759	G	A	0.0134661	0.0551083	0.807
2_23102	1	24624219	C	A	-0.0415021	0.0475833	0.383695		2_23102	1	24624219	C	A	0.0738789	0.117077	0.528486		2_23102	1	24624219	C	A	0.0679543	0.110932	0.540604		2_23102	1	24624219	C	A	0.0993559	0.0526496	0.06
2_45027	1	24630323	T	C	0.0065565	0.0307104	0.831065		2_45027	1	24630323	T	C	-0.144461	0.0725884	0.0474504		2_45027	1	24630323	T	C	-0.134808	0.0687889	0.0509197		2_45027	1	24630323	T	C	-0.0251946	0.0335289	0.453
2_07499	1	24633703	C	T	0.0696186	0.0346494	0.045278		2_07499	1	24633703	C	T	-0.0609509	0.0844116	0.470796		2_07499	1	24633703	C	T	-0.0416458	0.0800102	0.603081		2_07499	1	24633703	C	T	-0.0508009	0.0374833	0.176
2_07500	1	24633998	C	T	0.0696186	0.0346494	0.045278		2_07500	1	24633998	C	T	-0.0609509	0.0844116	0.470796		2_07500	1	24633998	C	T	-0.0416458	0.0800102	0.603081		2_07500	1	24633998	C	T	-0.0508009	0.0374833	0.176
2_27494	1	24640675	A	G	0.0235563	0.0291335	0.419315		2_27494	1	24640675	A	G	-0.0725078	0.0691746	0.295367		2_27494	1	24640675	A	G	-0.0514272	0.0655921	0.43361		2_27494	1	24640675	A	G	-0.0351862	0.0314488	0.264
2_19365	1	24651236	T	C	-0.0391286	0.0415226	0.346664		2_19365	1	24651236	T	C	0.0748795	0.0954795	0.433492		2_19365	1	24651236	T	C	0.105409	0.0903564	0.24427		2_19365	1	24651236	T	C	0.0204994	0.044914	0.648
2_19366	1	24651520	T	C	-0.00917334	0.0325091	0.777973		2_19366	1	24651520	T	C	-0.0311963	0.0772703	0.686689		2_19366	1	24651520	T	C	-0.0174094	0.0732243	0.812228		2_19366	1	24651520	T	C	-0.012584	0.0353231	0.722
2_21193	1	24654879	G	T	-0.0498991	0.0425405	0.241599		2_21193	1	24654879	G	T	0.0487477	0.0980702	0.619491		2_21193	1	24654879	G	T	0.0772555	0.0928528	0.406036		2_21193	1	24654879	G	T	0.0147134	0.0461625	0.75
2_21194	1	24655195	T	C	0.106693	0.0486193	0.0288577		2_21194	1	24655195	T	C	-0.0758799	0.119508	0.525938		2_21194	1	24655195	T	C	-0.0808005	0.113212	0.475942		2_21194	1	24655195	T	C	-0.032134	0.0518933	0.536
2_22639	1	24664539	G	T	0.021236	0.029375	0.470205		2_22639	1	24664539	G	T	-0.0446348	0.069504	0.521223		2_22639	1	24664539	G	T	-0.0397426	0.0658585	0.546646		2_22639	1	24664539	G	T	-0.0172839	0.0318206	0.587
2_22638	1	24665615	C	T	0.021236	0.029375	0.470205		2_22638	1	24665615	C	T	-0.0446348	0.069504	0.521223		2_22638	1	24665615	C	T	-0.0397426	0.0658585	0.546646		2_22638	1	24665615	C	T	-0.0172839	0.0318206	0.587
2_23946	1	24688823	A	C	0.0729012	0.0379563	0.0555841		2_23946	1	24688823	A	C	-0.128255	0.0916694	0.162777		2_23946	1	24688823	A	C	-0.152009	0.0867	0.0805392		2_23946	1	24688823	A	C	-0.045507	0.04097	0.267
2_23945	1	24689244	C	A	0.0117059	0.0525509	0.823857		2_23945	1	24689244	C	A	0.145456	0.119698	0.225212		2_23945	1	24689244	C	A	0.152107	0.113352	0.180607		2_23945	1	24689244	C	A	0.0313996	0.0561109	0.576
2_23944	1	24690079	T	G	-0.0686476	0.0426666	0.10853		2_23944	1	24690079	T	G	0.0334531	0.102857	0.745218		2_23944	1	24690079	T	G	0.06498	0.0974012	0.505179		2_23944	1	24690079	T	G	0.102363	0.0477302	0.0327
1_1499	1	24700304	A	G	0.028244	0.0291764	0.33369		1_1499	1	24700304	A	G	-0.00952509	0.0700898	0.89199		1_1499	1	24700304	A	G	-0.00852855	0.0664086	0.897895		1_1499	1	24700304	A	G	0.0354438	0.0329718	0.283
2_01569	1	24701369	C	T	0.0137068	0.0310828	0.659502		2_01569	1	24701369	C	T	0.0955908	0.0729181	0.190848		2_01569	1	24701369	C	T	0.113311	0.0689802	0.101464		2_01569	1	24701369	C	T	0.0807752	0.0338868	0.0177
2_07344	1	24714677	T	C	-0.00867479	0.0330177	0.792912		2_07344	1	24714677	T	C	-0.0779078	0.0797597	0.329436		2_07344	1	24714677	T	C	-0.0753731	0.0755654	0.319319		2_07344	1	24714677	T	C	0.0414514	0.037421	0.269
2_07343	1	24716421	T	G	0.0253868	0.0293596	0.387802		2_07343	1	24716421	T	G	0.00517374	0.0705679	0.941602		2_07343	1	24716421	T	G	0.00818125	0.0668603	0.90269		2_07343	1	24716421	T	G	0.0396156	0.033101	0.232
2_48401	1	24729657	G	A	-0.063436	0.0420861	0.132636		2_48401	1	24729657	G	A	0.0493251	0.101128	0.626071		2_48401	1	24729657	G	A	0.0776859	0.0957517	0.417798		2_48401	1	24729657	G	A	0.114933	0.0470857	0.0152
2_31149	1	24745099	A	G	0.0341909	0.0538023	0.525522		2_31149	1	24745099	A	G	0.155713	0.122726	0.205467		2_31149	1	24745099	A	G	0.190231	0.11608	0.102268		2_31149	1	24745099	A	G	0.0193767	0.0579357	0.738
2_18396	1	24758197	G	A	0.0649358	0.0316952	0.0412288		2_18396	1	24758197	G	A	-0.0127198	0.0751561	0.865714		2_18396	1	24758197	G	A	-0.0249579	0.0711978	0.726168		2_18396	1	24758197	G	A	-0.0278038	0.0350513	0.428
2_41628	1	24768194	G	A	-0.063436	0.0420861	0.132636		2_41628	1	24768194	G	A	0.0493251	0.101128	0.626071		2_41628	1	24768194	G	A	0.0776859	0.0957517	0.417798		2_41628	1	24768194	G	A	0.114933	0.0470857	0.0152
2_48587	1	24794142	T	C	0.00161189	0.0315605	0.959296		2_48587	1	24794142	T	C	0.00784303	0.0752161	0.91702		2_48587	1	24794142	T	C	0.0220283	0.0712558	0.757419		2_48587	1	24794142	T	C	-4.76e-05	0.0360444	0.999
2_40647	1	24806509	G	A	0.00161189	0.0315605	0.959296		2_40647	1	24806509	G	A	0.00784303	0.0752161	0.91702		2_40647	1	24806509	G	A	0.0220283	0.0712558	0.757419		2_40647	1	24806509	G	A	-4.76e-05	0.0360444	0.999
2_39826	1	24811389	G	A	-0.0711271	0.044554	0.111294		2_39826	1	24811389	G	A	0.0723807	0.106361	0.496682		2_39826	1	24811389	G	A	0.10148	0.100685	0.314287		2_39826	1	24811389	G	A	0.0920891	0.0496867	0.0647
2_37643	1	24822371	G	A	-0.0711271	0.044554	0.111294		2_37643	1	24822371	G	A	0.0723807	0.106361	0.496682		2_37643	1	24822371	G	A	0.10148	0.100685	0.314287		2_37643	1	24822371	G	A	0.0920891	0.0496867	0.0647
2_17306	1	24850706	G	A	-0.00617483	0.0328236	0.85089		2_17306	1	24850706	G	A	0.0264454	0.0784747	0.736349		2_17306	1	24850706	G	A	0.0372634	0.0743364	0.616528		2_17306	1	24850706	G	A	0.00789821	0.0372088	0.832
2_17307	1	24850952	C	T	-0.0929339	0.036902	0.012233		2_17307	1	24850952	C	T	-0.0328075	0.0881932	0.710149		2_17307	1	24850952	C	T	0.000277956	0.0835796	0.997349		2_17307	1	24850952	C	T	0.0306921	0.0409604	0.454
2_54641	1	24852337	C	T	-0.00549579	0.031091	0.859795		2_54641	1	24852337	C	T	0.0411451	0.0739133	0.578156		2_54641	1	24852337	C	T	0.0353018	0.0700374	0.614589		2_54641	1	24852337	C	T	-0.00374978	0.0349542	0.915
2_52911	1	24864489	C	A	0.0111571	0.0330095	0.735567		2_52911	1	24864489	C	A	0.0727929	0.0790091	0.357596		2_52911	1	24864489	C	A	0.0797462	0.0748248	0.287353		2_52911	1	24864489	C	A	-0.0188738	0.0367679	0.608
2_40579	1	24870801	A	G	-0.00704909	0.030878	0.819555		2_40579	1	24870801	A	G	0.0320334	0.0735031	0.663277		2_40579	1	24870801	A	G	0.0229901	0.0696515	0.741567		2_40579	1	24870801	A	G	-0.00464088	0.0346556	0.894
2_09139	1	24901489	G	A	-0.0274501	0.0445734	0.538399		2_09139	1	24901489	G	A	0.094987	0.102771	0.35607		2_09139	1	24901489	G	A	0.1214	0.0972638	0.212914		2_09139	1	24901489	G	A	0.0192674	0.0485872	0.692
2_09140	1	24901891	T	G	0.0185446	0.0306751	0.54587		2_09140	1	24901891	T	G	0.0252109	0.0728368	0.729481		2_09140	1	24901891	T	G	0.0187871	0.0690162	0.785639		2_09140	1	24901891	T	G	-0.0117356	0.035309	0.74
2_43180	1	24919224	C	T	0.00739797	0.0354497	0.834812		2_43180	1	24919224	C	T	0.098972	0.0847512	0.243784		2_43180	1	24919224	C	T	0.108232	0.0802412	0.178372		2_43180	1	24919224	C	T	-0.00191688	0.0391254	0.961
2_46985	1	24949291	A	G	-0.0318523	0.0377978	0.399969		2_46985	1	24949291	A	G	0.051331	0.0894233	0.566367		2_46985	1	24949291	A	G	0.0665634	0.0846873	0.432472		2_46985	1	24949291	A	G	0.0593925	0.0408433	0.147
2_29079	1	24951623	G	A	-0.0369965	0.0376514	0.326478		2_29079	1	24951623	G	A	0.0274553	0.0890872	0.758148		2_29079	1	24951623	G	A	0.0559581	0.0843613	0.50762		2_29079	1	24951623	G	A	0.0529686	0.0406761	0.194
2_12261	1	24951948	T	G	-0.0342431	0.0375859	0.362888		2_12261	1	24951948	T	G	0.0415343	0.0888801	0.640607		2_12261	1	24951948	T	G	0.0669012	0.0841559	0.427239		2_12261	1	24951948	T	G	0.0575472	0.0405704	0.157
2_29080	1	24952405	A	C	-0.034622	0.0378624	0.361126		2_29080	1	24952405	A	C	0.03711	0.089632	0.67914		2_29080	1	24952405	A	C	0.0554713	0.0848894	0.513946		2_29080	1	24952405	A	C	0.0547571	0.040951	0.182
2_12262	1	24953540	A	G	0.00739797	0.0354497	0.834812		2_12262	1	24953540	A	G	0.098972	0.0847512	0.243784		2_12262	1	24953540	A	G	0.108232	0.0802412	0.178372		2_12262	1	24953540	A	G	-0.00191688	0.0391254	0.961
2_53574	1	24966449	G	A	0.00739797	0.0354497	0.834812		2_53574	1	24966449	G	A	0.098972	0.0847512	0.243784		2_53574	1	24966449	G	A	0.108232	0.0802412	0.178372		2_53574	1	24966449	G	A	-0.00191688	0.0391254	0.961
2_22731	1	24976789	T	C	0.00270807	0.0353322	0.938949		2_22731	1	24976789	T	C	0.0997732	0.0844329	0.238233		2_22731	1	24976789	T	C	0.112543	0.0799232	0.160089		2_22731	1	24976789	T	C	0.00205297	0.0390156	0.958
2_30751	1	24982491	T	G	-0.00929352	0.0342564	0.786325		2_30751	1	24982491	T	G	-0.127645	0.0822789	0.121831		2_30751	1	24982491	T	G	-0.125459	0.0779343	0.108454		2_30751	1	24982491	T	G	-0.0106971	0.0372513	0.774
2_05159	1	25019119	C	T	-0.0353454	0.0332149	0.287996		2_05159	1	25019119	C	T	-0.17549	0.0800074	0.0290168		2_05159	1	25019119	C	T	-0.187541	0.0756454	0.0136972		2_05159	1	25019119	C	T	-0.0671822	0.0358692	0.0619
2_40211	1	25028201	A	G	-0.0355337	0.0340334	0.297164		2_40211	1	25028201	A	G	-0.185238	0.0811526	0.0231298		2_40211	1	25028201	A	G	-0.198465	0.0767105	0.0101297		2_40211	1	25028201	A	G	-0.0629802	0.0366408	0.0866
2_49699	1	25057434	G	T	-0.117778	0.0461606	0.0111499		2_49699	1	25057434	G	T	-0.0603029	0.109991	0.583912		2_49699	1	25057434	G	T	-0.0815795	0.104162	0.434106		2_49699	1	25057434	G	T	-0.0532717	0.0508484	0.296
2_31257	1	25059597	T	G	0.0268282	0.0331848	0.41938		2_31257	1	25059597	T	G	0.0052112	0.0770085	0.946091		2_31257	1	25059597	T	G	0.0278441	0.0729471	0.702942		2_31257	1	25059597	T	G	0.0409025	0.0355284	0.25
2_53737	1	25069056	C	T	0.00126791	0.0338016	0.970099		2_53737	1	25069056	C	T	0.104605	0.0809762	0.197385		2_53737	1	25069056	C	T	0.127839	0.0765863	0.0960821		2_53737	1	25069056	C	T	0.0104682	0.0367901	0.776
2_20088	1	25092003	G	A	-0.140886	0.0428284	0.00110514		2_20088	1	25092003	G	A	-0.167442	0.0997993	0.0943937		2_20088	1	25092003	G	A	-0.1457	0.0946244	0.124632		2_20088	1	25092003	G	A	-0.115461	0.0464054	0.0133
2_20089	1	25092305	G	A	-0.140886	0.0428284	0.00110514		2_20089	1	25092305	G	A	-0.167442	0.0997993	0.0943937		2_20089	1	25092305	G	A	-0.1457	0.0946244	0.124632		2_20089	1	25092305	G	A	-0.115461	0.0464054	0.0133
2_48739	1	25093398	A	G	0.0466337	0.0459155	0.310499		2_48739	1	25093398	A	G	-0.185164	0.11133	0.0972801		2_48739	1	25093398	A	G	-0.192516	0.105387	0.0686949		2_48739	1	25093398	A	G	-0.0620678	0.0492978	0.209
2_09442	1	25098071	A	G	0.0385734	0.0472747	0.415087		2_09442	1	25098071	A	G	-0.239669	0.114779	0.0376031		2_09442	1	25098071	A	G	-0.252607	0.108569	0.0206241		2_09442	1	25098071	A	G	-0.0746589	0.0508654	0.143
2_34114	1	25098287	G	C	0.0385734	0.0472747	0.415087		2_34114	1	25098287	G	C	-0.239669	0.114779	0.0376031		2_34114	1	25098287	G	C	-0.252607	0.108569	0.0206241		2_34114	1	25098287	G	C	-0.0746589	0.0508654	0.143
2_45055	1	25105647	A	G	-0.0938622	0.0399468	0.0193432		2_45055	1	25105647	A	G	-0.0939651	0.0952914	0.32486		2_45055	1	25105647	A	G	-0.0689868	0.0903427	0.445678		2_45055	1	25105647	A	G	-0.0740134	0.0442511	0.0953
2_05349	1	25123353	A	G	-0.00526626	0.0337935	0.876252		2_05349	1	25123353	A	G	-0.0553319	0.0815825	0.498129		2_05349	1	25123353	A	G	-0.0417178	0.0773185	0.589888		2_05349	1	25123353	A	G	0.0119026	0.0382185	0.756
2_05348	1	25124433	C	T	-0.00526626	0.0337935	0.876252		2_05348	1	25124433	C	T	-0.0553319	0.0815825	0.498129		2_05348	1	25124433	C	T	-0.0417178	0.0773185	0.589888		2_05348	1	25124433	C	T	0.0119026	0.0382185	0.756
2_02194	1	25137456	G	A	0.0396772	0.0465558	0.394655		2_02194	1	25137456	G	A	-0.2299	0.114218	0.0449949		2_02194	1	25137456	G	A	-0.24643	0.108021	0.0232053		2_02194	1	25137456	G	A	-0.0836144	0.0503917	0.098
2_02193	1	25138711	A	C	-0.0142494	0.032488	0.661216		2_02193	1	25138711	A	C	-0.0803028	0.0794613	0.312998		2_02193	1	25138711	A	C	-0.0404832	0.0753763	0.591596		2_02193	1	25138711	A	C	0.00833672	0.0367712	0.821
2_53194	1	25148741	C	T	0.044631	0.0457639	0.330111		2_53194	1	25148741	C	T	-0.203773	0.112052	0.0699413		2_53194	1	25148741	C	T	-0.209978	0.106064	0.0486152		2_53194	1	25148741	C	T	-0.0790408	0.0492729	0.11
2_52606	1	25152931	C	T	0.044631	0.0457639	0.330111		2_52606	1	25152931	C	T	-0.203773	0.112052	0.0699413		2_52606	1	25152931	C	T	-0.209978	0.106064	0.0486152		2_52606	1	25152931	C	T	-0.0790408	0.0492729	0.11
2_49339	1	25168923	T	G	0.044631	0.0457639	0.330111		2_49339	1	25168923	T	G	-0.203773	0.112052	0.0699413		2_49339	1	25168923	T	G	-0.209978	0.106064	0.0486152		2_49339	1	25168923	T	G	-0.0790408	0.0492729	0.11
2_31754	1	25170440	T	C	0.044631	0.0457639	0.330111		2_31754	1	25170440	T	C	-0.203773	0.112052	0.0699413		2_31754	1	25170440	T	C	-0.209978	0.106064	0.0486152		2_31754	1	25170440	T	C	-0.0790408	0.0492729	0.11
2_22801	1	25171593	C	A	-0.0885682	0.0461571	0.0558149		2_22801	1	25171593	C	A	-0.123773	0.106701	0.246938		2_22801	1	25171593	C	A	-0.124258	0.10107	0.219839		2_22801	1	25171593	C	A	-0.0940968	0.0495286	0.0583
2_47351	1	25172919	C	A	0.0417034	0.0463001	0.368355		2_47351	1	25172919	C	A	-0.23278	0.113417	0.040965		2_47351	1	25172919	C	A	-0.234182	0.107367	0.0299221		2_47351	1	25172919	C	A	-0.0875633	0.0496394	0.0786
2_54061	1	25183971	C	T	-0.01001	0.0304073	0.742203		2_54061	1	25183971	C	T	-0.231091	0.0709416	0.00124827		2_54061	1	25183971	C	T	-0.19405	0.0674611	0.00429936		2_54061	1	25183971	C	T	-0.0430297	0.032896	0.192
2_32153	1	25196655	G	A	0.0349023	0.0474386	0.462383		2_32153	1	25196655	G	A	-0.238205	0.115048	0.0392325		2_32153	1	25196655	G	A	-0.250799	0.108829	0.0218519		2_32153	1	25196655	G	A	-0.0707882	0.0513098	0.169
2_15291	1	25196883	A	G	0.00923571	0.0310783	0.766508		2_15291	1	25196883	A	G	-0.187503	0.073229	0.0109242		2_15291	1	25196883	A	G	-0.152801	0.0695728	0.0288096		2_15291	1	25196883	A	G	-0.0247147	0.033395	0.46
2_13576	1	25206612	G	A	0.00678548	0.0314697	0.829409		2_13576	1	25206612	G	A	-0.184372	0.0748825	0.0143529		2_13576	1	25206612	G	A	-0.145961	0.0711578	0.0410826		2_13576	1	25206612	G	A	-0.0162644	0.0338416	0.631
2_29475	1	25208442	G	A	0.00338725	0.0310217	0.913115		2_29475	1	25208442	G	A	-0.173191	0.0741939	0.0202161		2_29475	1	25208442	G	A	-0.136547	0.0704861	0.0536235		2_29475	1	25208442	G	A	-0.00980264	0.0332909	0.769
2_26433	1	25222576	T	C	-0.0385626	0.0273442	0.159347		2_26433	1	25222576	T	C	-0.166542	0.0640721	0.00978707		2_26433	1	25222576	T	C	-0.141056	0.0608391	0.0210696		2_26433	1	25222576	T	C	-0.0496413	0.0292906	0.091
2_04623	1	25222846	T	C	-0.0478545	0.0271658	0.0790121		2_04623	1	25222846	T	C	-0.091079	0.0647962	0.160835		2_04623	1	25222846	T	C	-0.0629944	0.0614839	0.306364		2_04623	1	25222846	T	C	-0.0236517	0.0298348	0.428
2_08469	1	25242385	A	C	-0.0602147	0.0311429	0.0539793		2_08469	1	25242385	A	C	-0.167704	0.0723554	0.0211096		2_08469	1	25242385	A	C	-0.120888	0.0688039	0.079902		2_08469	1	25242385	A	C	-0.0533466	0.0339575	0.117
2_08468	1	25246244	C	T	-0.0330175	0.0271057	0.224003		2_08468	1	25246244	C	T	-0.190385	0.0633876	0.00288555		2_08468	1	25246244	C	T	-0.159554	0.0602475	0.00850219		2_08468	1	25246244	C	T	-0.0604951	0.0290088	0.0378
2_08551	1	25263019	G	T	-0.0262601	0.0368298	0.476312		2_08551	1	25263019	G	T	-0.16732	0.0860152	0.0526478		2_08551	1	25263019	G	T	-0.108859	0.0817589	0.18401		2_08551	1	25263019	G	T	-0.0201736	0.0398641	0.613
2_08552	1	25264360	G	A	-0.00755761	0.0301746	0.802376		2_08552	1	25264360	G	A	-0.202551	0.0710087	0.00462844		2_08552	1	25264360	G	A	-0.168339	0.0674817	0.0131291		2_08552	1	25264360	G	A	-0.0370325	0.0325508	0.256
2_15490	1	25272492	T	C	-0.0369488	0.0362097	0.308236		2_15490	1	25272492	T	C	-0.162684	0.0844924	0.0550877		2_15490	1	25272492	T	C	-0.111824	0.0802803	0.164638		2_15490	1	25272492	T	C	-0.0124997	0.0390388	0.749
2_07980	1	25278776	T	C	-0.0145318	0.0297136	0.625102		2_07980	1	25278776	T	C	-0.193488	0.0700005	0.0060485		2_07980	1	25278776	T	C	-0.15957	0.0665209	0.0170375		2_07980	1	25278776	T	C	-0.0241421	0.0319215	0.45
2_07981	1	25279287	C	A	-0.0145318	0.0297136	0.625102		2_07981	1	25279287	C	A	-0.193488	0.0700005	0.0060485		2_07981	1	25279287	C	A	-0.15957	0.0665209	0.0170375		2_07981	1	25279287	C	A	-0.0241421	0.0319215	0.45
2_48246	1	25284159	A	C	-0.0145318	0.0297136	0.625102		2_48246	1	25284159	A	C	-0.193488	0.0700005	0.0060485		2_48246	1	25284159	A	C	-0.15957	0.0665209	0.0170375		2_48246	1	25284159	A	C	-0.0241421	0.0319215	0.45
2_06713	1	25303665	A	G	-0.0128342	0.0294393	0.663138		2_06713	1	25303665	A	G	-0.210837	0.0693865	0.00257851		2_06713	1	25303665	A	G	-0.174354	0.0659741	0.00863949		2_06713	1	25303665	A	G	-0.0285584	0.0317537	0.369
2_53230	1	25316122	G	T	-0.0369488	0.0362097	0.308236		2_53230	1	25316122	G	T	-0.162684	0.0844924	0.0550877		2_53230	1	25316122	G	T	-0.111824	0.0802803	0.164638		2_53230	1	25316122	G	T	-0.0124997	0.0390388	0.749
2_14665	1	25319166	A	G	0.0118724	0.0492042	0.809472		2_14665	1	25319166	A	G	-0.272074	0.118182	0.0219863		2_14665	1	25319166	A	G	-0.281519	0.11179	0.0122949		2_14665	1	25319166	A	G	-0.0823927	0.0533242	0.123
2_14010	1	25323481	C	T	0.0141717	0.0473271	0.764781		2_14010	1	25323481	C	T	-0.312653	0.114871	0.00685917		2_14010	1	25323481	C	T	-0.313485	0.108682	0.00419494		2_14010	1	25323481	C	T	-0.0497996	0.0513903	0.333
2_34531	1	25332781	C	G	-0.0203778	0.0355897	0.567299		2_34531	1	25332781	C	G	-0.174833	0.0833051	0.0366484		2_34531	1	25332781	C	G	-0.120001	0.0791947	0.130721		2_34531	1	25332781	C	G	-0.0160462	0.0388234	0.68
2_19020	1	25332894	T	G	0.0257303	0.0496806	0.604845		2_19020	1	25332894	T	G	-0.218652	0.119745	0.0688134		2_19020	1	25332894	T	G	-0.237104	0.113267	0.037131		2_19020	1	25332894	T	G	-0.0691407	0.0536666	0.199
2_51863	1	25333903	G	T	-0.0518277	0.0303087	0.0881508		2_51863	1	25333903	G	T	-0.126995	0.0709632	0.0744935		2_51863	1	25333903	G	T	-0.0996369	0.0673446	0.140017		2_51863	1	25333903	G	T	-0.0479414	0.0331224	0.149
2_31698	1	25348015	G	T	-0.00693941	0.0302931	0.818944		2_31698	1	25348015	G	T	-0.188287	0.0720094	0.0093639		2_31698	1	25348015	G	T	-0.14118	0.0685069	0.0401525		2_31698	1	25348015	G	T	-0.0416942	0.0327371	0.204
2_22530	1	25349152	T	C	-0.00433127	0.0299849	0.88523		2_22530	1	25349152	T	C	-0.195292	0.0710589	0.00634005		2_22530	1	25349152	T	C	-0.152426	0.0675889	0.0248163		2_22530	1	25349152	T	C	-0.0433796	0.0323091	0.18
2_07451	1	25362465	C	T	0.0120462	0.050826	0.812788		2_07451	1	25362465	C	T	-0.159646	0.12266	0.194039		2_07451	1	25362465	C	T	-0.156269	0.116196	0.179645		2_07451	1	25362465	C	T	-0.0625737	0.0545503	0.252
2_07452	1	25362744	A	C	-0.0156736	0.0357101	0.660995		2_07452	1	25362744	A	C	-0.180489	0.0835847	0.0315866		2_07452	1	25362744	A	C	-0.124475	0.0794732	0.118307		2_07452	1	25362744	A	C	-0.0173478	0.0386677	0.654
2_04971	1	25372765	C	T	0.0144249	0.0520462	0.781824		2_04971	1	25372765	C	T	-0.197033	0.126037	0.119		2_04971	1	25372765	C	T	-0.190805	0.119396	0.111039		2_04971	1	25372765	C	T	-0.079845	0.056082	0.155
2_29660	1	25378672	A	G	-0.0130778	0.0353851	0.711914		2_29660	1	25378672	A	G	-0.164302	0.0828152	0.0481396		2_29660	1	25378672	A	G	-0.112089	0.0787042	0.155396		2_29660	1	25378672	A	G	-0.0127064	0.0382241	0.74
2_14132	1	25379555	C	T	0.0114624	0.0527417	0.828077		2_14132	1	25379555	C	T	-0.226609	0.127748	0.0770613		2_14132	1	25379555	C	T	-0.219059	0.121013	0.0712279		2_14132	1	25379555	C	T	-0.0963373	0.0568512	0.0911
2_17122	1	25412370	A	G	-0.00068649	0.0288327	0.981018		2_17122	1	25412370	A	G	-0.131908	0.0677763	0.0525273		2_17122	1	25412370	A	G	-0.0910841	0.0643996	0.158257		2_17122	1	25412370	A	G	-0.0533335	0.0306059	0.0823
2_17121	1	25415436	T	C	-0.00492087	0.032598	0.880097		2_17121	1	25415436	T	C	-0.0741723	0.0755931	0.327254		2_17121	1	25415436	T	C	-0.0227793	0.0717218	0.750997		2_17121	1	25415436	T	C	-0.02381	0.0350231	0.497
2_16182	1	25422956	G	A	0.0114624	0.0527417	0.828077		2_16182	1	25422956	G	A	-0.226609	0.127748	0.0770613		2_16182	1	25422956	G	A	-0.219059	0.121013	0.0712279		2_16182	1	25422956	G	A	-0.0963373	0.0568512	0.0911
2_30517	1	25432366	G	A	-0.053229	0.0343451	0.122083		2_30517	1	25432366	G	A	-0.131273	0.0817047	0.109139		2_30517	1	25432366	G	A	-0.140035	0.0773273	0.071115		2_30517	1	25432366	G	A	-0.0950026	0.0360611	0.00881
2_39935	1	25443308	C	T	0.0114624	0.0527417	0.828077		2_39935	1	25443308	C	T	-0.226609	0.127748	0.0770613		2_39935	1	25443308	C	T	-0.219059	0.121013	0.0712279		2_39935	1	25443308	C	T	-0.0963373	0.0568512	0.0911
2_22008	1	25445288	C	T	0.0114624	0.0527417	0.828077		2_22008	1	25445288	C	T	-0.226609	0.127748	0.0770613		2_22008	1	25445288	C	T	-0.219059	0.121013	0.0712279		2_22008	1	25445288	C	T	-0.0963373	0.0568512	0.0911
2_22007	1	25446746	C	T	-0.0854339	0.0441203	0.0536233		2_22007	1	25446746	C	T	-0.0182074	0.103807	0.860882		2_22007	1	25446746	C	T	-0.0437265	0.0983281	0.656846		2_22007	1	25446746	C	T	-0.0843757	0.0474365	0.0762
2_00353	1	25478791	G	A	0.0114624	0.0527417	0.828077		2_00353	1	25478791	G	A	-0.226609	0.127748	0.0770613		2_00353	1	25478791	G	A	-0.219059	0.121013	0.0712279		2_00353	1	25478791	G	A	-0.0963373	0.0568512	0.0911
2_00354	1	25484047	G	A	-0.0477008	0.0340844	0.162549		2_00354	1	25484047	G	A	-0.11816	0.0814141	0.14769		2_00354	1	25484047	G	A	-0.129392	0.0770501	0.0940948		2_00354	1	25484047	G	A	-0.0959665	0.0358324	0.00776
2_42661	1	25488214	T	C	0.0114624	0.0527417	0.828077		2_42661	1	25488214	T	C	-0.226609	0.127748	0.0770613		2_42661	1	25488214	T	C	-0.219059	0.121013	0.0712279		2_42661	1	25488214	T	C	-0.0963373	0.0568512	0.0911
2_51258	1	25491426	T	C	-0.0505494	0.0342258	0.140589		2_51258	1	25491426	T	C	-0.122473	0.0814133	0.13351		2_51258	1	25491426	T	C	-0.139883	0.0770099	0.0702676		2_51258	1	25491426	T	C	-0.0935761	0.0359556	0.00966
2_12043	1	25503740	G	A	-0.0477008	0.0340844	0.162549		2_12043	1	25503740	G	A	-0.11816	0.0814141	0.14769		2_12043	1	25503740	G	A	-0.129392	0.0770501	0.0940948		2_12043	1	25503740	G	A	-0.0959665	0.0358324	0.00776
2_12042	1	25504382	G	A	-0.0739963	0.0431355	0.0871475		2_12042	1	25504382	G	A	0.0011152	0.102446	0.991322		2_12042	1	25504382	G	A	-0.0277393	0.0970523	0.775208		2_12042	1	25504382	G	A	-0.0840735	0.0463529	0.0706
2_47290	1	25521632	A	G	-0.00785268	0.0353992	0.824574		2_47290	1	25521632	A	G	-0.0270104	0.0851286	0.751237		2_47290	1	25521632	A	G	-0.0262014	0.0806567	0.745512		2_47290	1	25521632	A	G	-0.00534224	0.0395284	0.893
2_13484	1	25524674	C	T	0.000812211	0.0288194	0.977532		2_13484	1	25524674	C	T	0.00621472	0.0689695	0.928259		2_13484	1	25524674	C	T	0.0231163	0.0653347	0.723718		2_13484	1	25524674	C	T	0.0233923	0.0325813	0.473
2_13485	1	25525541	G	T	0.0219927	0.0299973	0.463953		2_13485	1	25525541	G	T	0.0844095	0.0708354	0.234315		2_13485	1	25525541	G	T	0.101171	0.0670228	0.132186		2_13485	1	25525541	G	T	0.0581884	0.0328285	0.0772
2_12570	1	25565641	A	C	-0.0137576	0.0292169	0.63802		2_12570	1	25565641	A	C	-0.0222457	0.0702153	0.751592		2_12570	1	25565641	A	C	-0.0277049	0.0665195	0.677337		2_12570	1	25565641	A	C	-0.0103193	0.0322021	0.749
2_44985	1	25582019	A	C	-0.00922527	0.0292178	0.752386		2_44985	1	25582019	A	C	0.00351474	0.0701579	0.960077		2_44985	1	25582019	A	C	-0.0113563	0.0664701	0.864454		2_44985	1	25582019	A	C	7.11e-05	0.0324804	0.998
2_17331	1	25597702	A	G	0.00455771	0.0298931	0.878906		2_17331	1	25597702	A	G	0.0995108	0.0703971	0.15849		2_17331	1	25597702	A	G	0.097613	0.0666842	0.144255		2_17331	1	25597702	A	G	0.0365854	0.0325233	0.261
1_1138	1	25598341	G	A	0.00455771	0.0298931	0.878906		1_1138	1	25598341	G	A	0.0995108	0.0703971	0.15849		1_1138	1	25598341	G	A	0.097613	0.0666842	0.144255		1_1138	1	25598341	G	A	0.0365854	0.0325233	0.261
2_17332	1	25599560	T	G	0.00612149	0.0286249	0.830787		2_17332	1	25599560	T	G	9.69e-05	0.0684562	0.998872		2_17332	1	25599560	T	G	0.00176481	0.0648605	0.97831		2_17332	1	25599560	T	G	-0.00795442	0.0314427	0.8
2_20390	1	25601375	G	T	0.0090688	0.028575	0.751153		2_20390	1	25601375	G	T	0.0109742	0.0683195	0.872489		2_20390	1	25601375	G	T	0.0111337	0.0647307	0.863549		2_20390	1	25601375	G	T	-0.00647249	0.0314008	0.837
2_20389	1	25602355	A	G	0.00908441	0.0285523	0.750547		2_20389	1	25602355	A	G	0.0106605	0.0682064	0.8759		2_20389	1	25602355	A	G	0.0112607	0.0646233	0.861781		2_20389	1	25602355	A	G	-0.00606053	0.0316175	0.848
2_07979	1	25613338	T	C	-0.0104389	0.0288467	0.717662		2_07979	1	25613338	T	C	-0.0003098	0.0690452	0.996423		2_07979	1	25613338	T	C	0.000189411	0.0654187	0.997692		2_07979	1	25613338	T	C	-0.00982175	0.0313563	0.754
2_27695	1	25614541	A	C	-0.0174584	0.0284609	0.539998		2_27695	1	25614541	A	C	0.0305998	0.0682823	0.654367		2_27695	1	25614541	A	C	0.0346936	0.0646868	0.592112		2_27695	1	25614541	A	C	-0.000626264	0.0310071	0.984
2_05366	1	25634668	A	G	-0.0158888	0.0283884	0.576045		2_05366	1	25634668	A	G	0.0424549	0.0682435	0.534326		2_05366	1	25634668	A	G	0.0444246	0.0646502	0.492499		2_05366	1	25634668	A	G	-0.00393441	0.0312303	0.9
2_05365	1	25639660	C	T	-0.0146878	0.0302458	0.627544		2_05365	1	25639660	C	T	0.109773	0.0712921	0.124635		2_05365	1	25639660	C	T	0.104654	0.0675444	0.122299		2_05365	1	25639660	C	T	0.0253129	0.0326207	0.438
2_20911	1	25643379	T	C	-0.00838082	0.0286433	0.770006		2_20911	1	25643379	T	C	0.0305845	0.0687294	0.656631		2_20911	1	25643379	T	C	0.0260767	0.0651235	0.689122		2_20911	1	25643379	T	C	-0.0131033	0.0314145	0.677
2_31348	1	25643645	T	G	-0.0153915	0.0282996	0.586871		2_31348	1	25643645	T	G	0.0605906	0.0679372	0.373157		2_31348	1	25643645	T	G	0.0597534	0.064362	0.353922		2_31348	1	25643645	T	G	-0.00382622	0.0311795	0.902
2_12811	1	25647410	C	T	-0.0137059	0.0285381	0.631336		2_12811	1	25647410	C	T	0.0254657	0.0687646	0.711387		2_12811	1	25647410	C	T	0.0335187	0.0651394	0.60722		2_12811	1	25647410	C	T	-0.0103421	0.0311694	0.74
2_12812	1	25647664	A	G	-0.012166	0.0285314	0.670071		2_12812	1	25647664	A	G	0.0336204	0.0686937	0.624886		2_12812	1	25647664	A	G	0.0403063	0.0650706	0.53609		2_12812	1	25647664	A	G	-0.00706993	0.0312505	0.821
2_32967	1	25656742	A	T	0.0313381	0.0491512	0.52416		2_32967	1	25656742	A	T	-0.136791	0.120544	0.257343		2_32967	1	25656742	A	T	-0.145783	0.11415	0.202515		2_32967	1	25656742	A	T	-0.0975285	0.0532525	0.0679
2_02095	1	25671075	T	G	0.0273371	0.032971	0.407595		2_02095	1	25671075	T	G	-0.0141202	0.0806048	0.861053		2_02095	1	25671075	T	G	0.000217837	0.0763749	0.997726		2_02095	1	25671075	T	G	-0.0204312	0.0363078	0.574
2_02096	1	25671496	T	C	0.0273371	0.032971	0.407595		2_02096	1	25671496	T	C	-0.0141202	0.0806048	0.861053		2_02096	1	25671496	T	C	0.000217837	0.0763749	0.997726		2_02096	1	25671496	T	C	-0.0204312	0.0363078	0.574
2_51849	1	25688399	G	A	0.0216948	0.0343291	0.527821		2_51849	1	25688399	G	A	-0.0519212	0.0844255	0.539008		2_51849	1	25688399	G	A	-0.0654948	0.0799535	0.413322		2_51849	1	25688399	G	A	-0.00887864	0.0383845	0.817
2_40974	1	25690846	A	C	-0.00919039	0.0324097	0.776908		2_40974	1	25690846	A	C	0.147691	0.0762198	0.0535654		2_40974	1	25690846	A	C	0.182873	0.0719072	0.0114689		2_40974	1	25690846	A	C	0.0765685	0.035227	0.0304
2_36553	1	25703999	A	G	0.019673	0.0433118	0.649953		2_36553	1	25703999	A	G	0.133782	0.104896	0.203126		2_36553	1	25703999	A	G	0.166645	0.0991966	0.0939712		2_36553	1	25703999	A	G	0.0431944	0.0487778	0.376
2_34970	1	25704918	G	A	0.00905073	0.0426837	0.832198		2_34970	1	25704918	G	A	0.085687	0.103193	0.406972		2_34970	1	25704918	G	A	0.123888	0.0976284	0.205398		2_34970	1	25704918	G	A	0.0308387	0.0482539	0.523
2_47796	1	25784028	T	C	-0.00713583	0.0304881	0.81508		2_47796	1	25784028	T	C	0.0925787	0.071417	0.195829		2_47796	1	25784028	T	C	0.122857	0.0674898	0.0696614		2_47796	1	25784028	T	C	0.0456016	0.0345101	0.187
2_05811	1	25785963	T	C	0.00543094	0.0300971	0.856905		2_05811	1	25785963	T	C	0.0396211	0.0716175	0.580502		2_05811	1	25785963	T	C	0.0503852	0.0678291	0.458148		2_05811	1	25785963	T	C	0.0153312	0.0342077	0.654
2_49327	1	25800335	T	C	0.103397	0.0366424	0.0050474		2_49327	1	25800335	T	C	0.145854	0.0902853	0.107221		2_49327	1	25800335	T	C	0.161623	0.085411	0.0593798		2_49327	1	25800335	T	C	0.0430385	0.039909	0.282
2_03541	1	25808230	T	C	0.105567	0.0379127	0.00565191		2_03541	1	25808230	T	C	0.148493	0.0928862	0.110913		2_03541	1	25808230	T	C	0.170308	0.0878391	0.053422		2_03541	1	25808230	T	C	0.0521584	0.0412411	0.207
2_25990	1	25810479	T	C	0.104894	0.0383835	0.00659762		2_25990	1	25810479	T	C	0.148493	0.0928862	0.110913		2_25990	1	25810479	T	C	0.170308	0.0878391	0.053422		2_25990	1	25810479	T	C	0.0612334	0.0416782	0.143
2_24484	1	25838942	T	C	0.0870433	0.0316443	0.00625548		2_24484	1	25838942	T	C	0.0863639	0.0758632	0.255823		2_24484	1	25838942	T	C	0.0887614	0.0718522	0.217639		2_24484	1	25838942	T	C	0.0581592	0.0339696	0.0878
2_35215	1	25858353	T	C	0.00990843	0.0528584	0.851414		2_35215	1	25858353	T	C	-0.0995642	0.118541	0.401603		2_35215	1	25858353	T	C	-0.158749	0.112081	0.157668		2_35215	1	25858353	T	C	-0.0304713	0.0561157	0.587
2_35216	1	25860302	A	G	0.00473802	0.054037	0.93018		2_35216	1	25860302	A	G	-0.118016	0.121104	0.330566		2_35216	1	25860302	A	G	-0.173634	0.114496	0.130407		2_35216	1	25860302	A	G	-0.0382879	0.057317	0.505
2_36226	1	25868339	G	A	-0.000835088	0.0553182	0.987964		2_36226	1	25868339	G	A	-0.152582	0.123837	0.218838		2_36226	1	25868339	G	A	-0.20889	0.117021	0.0752258		2_36226	1	25868339	G	A	-0.0459969	0.0586562	0.433
2_51542	1	25886879	G	A	0.020591	0.0587546	0.726205		2_51542	1	25886879	G	A	-0.13782	0.127861	0.281916		2_51542	1	25886879	G	A	-0.208623	0.120793	0.0851412		2_51542	1	25886879	G	A	-0.0343354	0.0613036	0.576
2_27613	1	25897567	C	T	0.00936105	0.0529324	0.859729		2_27613	1	25897567	C	T	-0.186696	0.118345	0.115685		2_27613	1	25897567	C	T	-0.232182	0.111805	0.0386521		2_27613	1	25897567	C	T	-0.0616328	0.0554992	0.268
2_07755	1	25899241	A	G	0.00936105	0.0529324	0.859729		2_07755	1	25899241	A	G	-0.186696	0.118345	0.115685		2_07755	1	25899241	A	G	-0.232182	0.111805	0.0386521		2_07755	1	25899241	A	G	-0.0616328	0.0554992	0.268
2_48105	1	25939230	C	T	0.0126787	0.0524155	0.809008		2_48105	1	25939230	C	T	0.158224	0.125074	0.206801		2_48105	1	25939230	C	T	0.128953	0.118584	0.277682		2_48105	1	25939230	C	T	-0.0169905	0.0579845	0.77
2_35570	1	25949484	A	G	-0.0766185	0.0535028	0.153021		2_35570	1	25949484	A	G	0.0196438	0.129251	0.8793		2_35570	1	25949484	A	G	0.0515594	0.122432	0.673952		2_35570	1	25949484	A	G	-0.0389135	0.0589901	0.51
2_49791	1	26006627	A	G	0.0540681	0.0498316	0.278659		2_49791	1	26006627	A	G	0.160086	0.120193	0.183863		2_49791	1	26006627	A	G	0.186584	0.113713	0.101842		2_49791	1	26006627	A	G	0.0733537	0.0535522	0.172
2_53793	1	26012450	T	C	0.0540681	0.0498316	0.278659		2_53793	1	26012450	T	C	0.160086	0.120193	0.183863		2_53793	1	26012450	T	C	0.186584	0.113713	0.101842		2_53793	1	26012450	T	C	0.0733537	0.0535522	0.172
2_55205	1	26040390	C	A	0.070394	0.0461856	0.128371		2_55205	1	26040390	C	A	0.149792	0.111969	0.181938		2_55205	1	26040390	C	A	0.181403	0.105894	0.087697		2_55205	1	26040390	C	A	0.0352616	0.0495559	0.477
2_52877	1	26194777	T	C	-0.0264411	0.0428177	0.537288		2_52877	1	26194777	T	C	-0.2613	0.0985324	0.00841396		2_52877	1	26194777	T	C	-0.240808	0.093414	0.0104014		2_52877	1	26194777	T	C	-0.0306425	0.0478382	0.522
2_40441	1	26223890	A	G	-0.00694252	0.0349855	0.842816		2_40441	1	26223890	A	G	-0.0671545	0.0813912	0.409957		2_40441	1	26223890	A	G	-0.0581982	0.07713	0.451092		2_40441	1	26223890	A	G	-0.00545757	0.0381186	0.886
2_26165	1	26235575	G	T	-0.0194127	0.0362128	0.592247		2_26165	1	26235575	G	T	-0.108862	0.0844136	0.198138		2_26165	1	26235575	G	T	-0.0991425	0.0799962	0.216154		2_26165	1	26235575	G	T	-0.00782764	0.0393682	0.843
2_04008	1	26236050	G	T	-0.00275306	0.0378857	0.942112		2_04008	1	26236050	G	T	-0.156346	0.0876426	0.0754136		2_04008	1	26236050	G	T	-0.151523	0.0830196	0.0689387		2_04008	1	26236050	G	T	-0.0318007	0.0411989	0.441
2_26166	1	26236765	T	C	-0.0100839	0.0352581	0.775044		2_26166	1	26236765	T	C	-0.0762949	0.0820622	0.353237		2_26166	1	26236765	T	C	-0.0598428	0.077786	0.442283		2_26166	1	26236765	T	C	-0.00265209	0.0384195	0.945
2_04007	1	26236971	G	A	0.00599884	0.0383383	0.875752		2_04007	1	26236971	G	A	-0.101495	0.0890333	0.255175		2_04007	1	26236971	G	A	-0.10328	0.0843299	0.221611		2_04007	1	26236971	G	A	-0.0123213	0.0418609	0.769
2_04006	1	26237451	C	T	-0.0100839	0.0352581	0.775044		2_04006	1	26237451	C	T	-0.0762949	0.0820622	0.353237		2_04006	1	26237451	C	T	-0.0598428	0.077786	0.442283		2_04006	1	26237451	C	T	-0.00265209	0.0384195	0.945
2_38014	1	26257990	G	A	-0.0273684	0.0300491	0.363031		2_38014	1	26257990	G	A	-0.127468	0.0707587	0.0726005		2_38014	1	26257990	G	A	-0.117583	0.0670604	0.0805199		2_38014	1	26257990	G	A	-0.0516042	0.0325608	0.114
2_54184	1	26266008	T	C	-0.0144306	0.0293811	0.623625		2_54184	1	26266008	T	C	-0.140964	0.0691264	0.0422727		2_54184	1	26266008	T	C	-0.133208	0.0654979	0.0428226		2_54184	1	26266008	T	C	-0.0571177	0.0319247	0.0745
2_05459	1	26266841	C	T	-0.0263189	0.0288704	0.362593		2_05459	1	26266841	C	T	-0.118184	0.0682746	0.0844423		2_05459	1	26266841	C	T	-0.105202	0.0647251	0.105099		2_05459	1	26266841	C	T	-0.0432813	0.0313337	0.168
2_05460	1	26268013	C	T	-0.0263189	0.0288704	0.362593		2_05460	1	26268013	C	T	-0.118184	0.0682746	0.0844423		2_05460	1	26268013	C	T	-0.105202	0.0647251	0.105099		2_05460	1	26268013	C	T	-0.0432813	0.0313337	0.168
2_01755	1	26278313	C	T	-0.0263189	0.0288704	0.362593		2_01755	1	26278313	C	T	-0.118184	0.0682746	0.0844423		2_01755	1	26278313	C	T	-0.105202	0.0647251	0.105099		2_01755	1	26278313	C	T	-0.0432813	0.0313337	0.168
2_25210	1	26279120	G	A	-0.0113548	0.0295083	0.700618		2_25210	1	26279120	G	A	-0.130935	0.0694494	0.0603176		2_25210	1	26279120	G	A	-0.124228	0.0658006	0.0599639		2_25210	1	26279120	G	A	-0.0547304	0.0318351	0.0865
2_55509	1	26283717	A	G	-0.0263189	0.0288704	0.362593		2_55509	1	26283717	A	G	-0.118184	0.0682746	0.0844423		2_55509	1	26283717	A	G	-0.105202	0.0647251	0.105099		2_55509	1	26283717	A	G	-0.0432813	0.0313337	0.168
2_40135	1	26285715	T	C	-0.0263189	0.0288704	0.362593		2_40135	1	26285715	T	C	-0.118184	0.0682746	0.0844423		2_40135	1	26285715	T	C	-0.105202	0.0647251	0.105099		2_40135	1	26285715	T	C	-0.0432813	0.0313337	0.168
2_47490	1	26301955	C	T	-0.0263189	0.0288704	0.362593		2_47490	1	26301955	C	T	-0.118184	0.0682746	0.0844423		2_47490	1	26301955	C	T	-0.105202	0.0647251	0.105099		2_47490	1	26301955	C	T	-0.0432813	0.0313337	0.168
2_11380	1	26303277	C	A	-0.0263189	0.0288704	0.362593		2_11380	1	26303277	C	A	-0.118184	0.0682746	0.0844423		2_11380	1	26303277	C	A	-0.105202	0.0647251	0.105099		2_11380	1	26303277	C	A	-0.0432813	0.0313337	0.168
2_11381	1	26308109	T	G	-0.0263189	0.0288704	0.362593		2_11381	1	26308109	T	G	-0.118184	0.0682746	0.0844423		2_11381	1	26308109	T	G	-0.105202	0.0647251	0.105099		2_11381	1	26308109	T	G	-0.0432813	0.0313337	0.168
2_54598	1	26314456	C	T	-0.00970137	0.0294381	0.741936		2_54598	1	26314456	C	T	-0.121601	0.069339	0.0804639		2_54598	1	26314456	C	T	-0.116777	0.0656881	0.0764214		2_54598	1	26314456	C	T	-0.0518185	0.0318664	0.105
2_44175	1	26315987	G	A	-0.0263189	0.0288704	0.362593		2_44175	1	26315987	G	A	-0.118184	0.0682746	0.0844423		2_44175	1	26315987	G	A	-0.105202	0.0647251	0.105099		2_44175	1	26315987	G	A	-0.0432813	0.0313337	0.168
2_50182	1	26338390	A	G	-0.014498	0.0289267	0.616546		2_50182	1	26338390	A	G	-0.118184	0.0682746	0.0844423		2_50182	1	26338390	A	G	-0.105202	0.0647251	0.105099		2_50182	1	26338390	A	G	-0.0372398	0.0313279	0.235
2_31219	1	26342590	C	T	-0.0263189	0.0288704	0.362593		2_31219	1	26342590	C	T	-0.118184	0.0682746	0.0844423		2_31219	1	26342590	C	T	-0.105202	0.0647251	0.105099		2_31219	1	26342590	C	T	-0.0432813	0.0313337	0.168
2_44686	1	26347280	T	G	-0.0175669	0.0298346	0.556367		2_44686	1	26347280	T	G	-0.153589	0.0701487	0.0293047		2_44686	1	26347280	T	G	-0.152114	0.0664168	0.0226735		2_44686	1	26347280	T	G	-0.0600618	0.0323571	0.0643
2_20952	1	26350076	A	G	-0.0275662	0.0288911	0.340669		2_20952	1	26350076	A	G	-0.107087	0.0683642	0.118268		2_20952	1	26350076	A	G	-0.093226	0.0648133	0.151332		2_20952	1	26350076	A	G	-0.0388776	0.0314948	0.218
2_20951	1	26350828	G	T	-0.0263189	0.0288704	0.362593		2_20951	1	26350828	G	T	-0.118184	0.0682746	0.0844423		2_20951	1	26350828	G	T	-0.105202	0.0647251	0.105099		2_20951	1	26350828	G	T	-0.0432813	0.0313337	0.168
2_21985	1	26354340	C	T	-0.0263189	0.0288704	0.362593		2_21985	1	26354340	C	T	-0.118184	0.0682746	0.0844423		2_21985	1	26354340	C	T	-0.105202	0.0647251	0.105099		2_21985	1	26354340	C	T	-0.0432813	0.0313337	0.168
2_21986	1	26355043	C	T	-0.0263189	0.0288704	0.362593		2_21986	1	26355043	C	T	-0.118184	0.0682746	0.0844423		2_21986	1	26355043	C	T	-0.105202	0.0647251	0.105099		2_21986	1	26355043	C	T	-0.0432813	0.0313337	0.168
2_32264	1	26385948	C	A	-0.0188955	0.0298696	0.527408		2_32264	1	26385948	C	A	-0.14197	0.0702937	0.0442747		2_32264	1	26385948	C	A	-0.139571	0.0665682	0.0368314		2_32264	1	26385948	C	A	-0.055632	0.0325777	0.0886
2_20218	1	26386092	G	A	-0.0263189	0.0288704	0.362593		2_20218	1	26386092	G	A	-0.118184	0.0682746	0.0844423		2_20218	1	26386092	G	A	-0.105202	0.0647251	0.105099		2_20218	1	26386092	G	A	-0.0432813	0.0313337	0.168
2_51814	1	26397176	T	C	-0.0263189	0.0288704	0.362593		2_51814	1	26397176	T	C	-0.118184	0.0682746	0.0844423		2_51814	1	26397176	T	C	-0.105202	0.0647251	0.105099		2_51814	1	26397176	T	C	-0.0432813	0.0313337	0.168
2_51737	1	26398832	T	C	-0.0263189	0.0288704	0.362593		2_51737	1	26398832	T	C	-0.118184	0.0682746	0.0844423		2_51737	1	26398832	T	C	-0.105202	0.0647251	0.105099		2_51737	1	26398832	T	C	-0.0432813	0.0313337	0.168
2_19841	1	26409302	G	A	-0.0254732	0.0299969	0.396353		2_19841	1	26409302	G	A	-0.127689	0.0706099	0.0715136		2_19841	1	26409302	G	A	-0.117773	0.0669196	0.0794059		2_19841	1	26409302	G	A	-0.0498753	0.0324975	0.126
2_02441	1	26442026	C	T	-0.0277738	0.0289494	0.338021		2_02441	1	26442026	C	T	-0.107592	0.0685122	0.117337		2_02441	1	26442026	C	T	-0.0934368	0.0649548	0.151301		2_02441	1	26442026	C	T	-0.0377035	0.0314601	0.232
2_02442	1	26446104	A	C	-0.0263189	0.0288704	0.362593		2_02442	1	26446104	A	C	-0.118184	0.0682746	0.0844423		2_02442	1	26446104	A	C	-0.105202	0.0647251	0.105099		2_02442	1	26446104	A	C	-0.0432813	0.0313337	0.168
2_31645	1	26481381	A	C	-0.0144306	0.0293811	0.623625		2_31645	1	26481381	A	C	-0.140964	0.0691264	0.0422727		2_31645	1	26481381	A	C	-0.133208	0.0654979	0.0428226		2_31645	1	26481381	A	C	-0.0571177	0.0319247	0.0745
2_02815	1	26508250	C	A	-0.0302098	0.0288129	0.295137		2_02815	1	26508250	C	A	-0.109851	0.0680465	0.107464		2_02815	1	26508250	C	A	-0.0806462	0.0645803	0.212687		2_02815	1	26508250	C	A	-0.0455981	0.0309563	0.142
2_32677	1	26617356	A	T	-0.0762784	0.0501878	0.129446		2_32677	1	26617356	A	T	0.0651078	0.122588	0.59572		2_32677	1	26617356	A	T	0.103883	0.116052	0.371402		2_32677	1	26617356	A	T	0.0460116	0.0546276	0.4
2_43290	1	26702429	C	T	-0.0177609	0.0514995	0.730395		2_43290	1	26702429	C	T	0.163777	0.122189	0.181108		2_43290	1	26702429	C	T	0.148033	0.115801	0.202086		2_43290	1	26702429	C	T	0.0325361	0.0560774	0.562
2_53515	1	26723193	G	A	-0.00178413	0.0349625	0.959331		2_53515	1	26723193	G	A	-0.0482249	0.0821791	0.557745		2_53515	1	26723193	G	A	-0.0464955	0.0778612	0.550836		2_53515	1	26723193	G	A	-0.0191548	0.0392383	0.626
2_48318	1	26752489	C	T	0.00397743	0.0425386	0.925558		2_48318	1	26752489	C	T	0.0270617	0.100617	0.788142		2_48318	1	26752489	C	T	0.0345229	0.0953234	0.717474		2_48318	1	26752489	C	T	0.00517134	0.0467648	0.912
2_26145	1	26784846	C	T	-0.0268631	0.0519347	0.605309		2_26145	1	26784846	C	T	-0.0745458	0.116103	0.521303		2_26145	1	26784846	C	T	-0.0812	0.109981	0.460885		2_26145	1	26784846	C	T	-0.0277713	0.0590257	0.638
[truncated: 38,486 more rows]
